# Supplementary material for: Involvement of HTLV-I Tax and CREB in aneuploidy: a bioinformatics approach
Source: Retrovirology. 2006 Jul 5;3:43. doi: 10.1186/1742-4690-3-43 (PMC1553470; doi:10.1186/1742-4690-3-43)
Supplement: Additional File 1 — wtminus_grtthan_703minus_annotated. [file 1742-4690-3-43-S1.xls]

## Sheet: Sheet1
	Avg Diff	Abs Call	Avg Diff	Abs Call	Avg Diff	Abs Call	Avg Diff	Abs Call	Mean wt	Mean 703	wt / 703	ABS	WT Detection Filter	703 Detection Filter	AFFYID	SYMBOL	LOCUSLINK	GENENAME
104378_at	4161.3	P	5373.1	P	2658.1	P	809	P	4767.2	1733.55	2.74996	2.74996	TRUE	TRUE	104378_at		330260	similar to Serum paraoxonase/arylesterase 2 (PON 2) (Serum aryldialkylphosphatase 2) (A-esterase 2) (Aromatic esterase 2)
104670_at	1325.6	P	873	P	3.9	A	209.1	A	1099.3	106.5	10.3221	10.3221	TRUE	FALSE	104670_at		329877	similar to hypothetical protein FLJ20686
92185_at	4559.2	P	6000	P	-18.7	A	-293.8	A	5279.6	-156.25	-33.7894	33.7894	TRUE	FALSE	92185_at	A630084M22Rik	320982	RIKEN cDNA A630084M22 gene
104666_at	462.2	P	894.9	P	429.6	P	96.1	A	678.55	262.85	2.58151	2.58151	TRUE	FALSE	104666_at	E430039K05Rik	319601	RIKEN cDNA E430039K05 gene
95637_at	25261.4	P	58472.9	P	-128.6	A	-263.5	A	41867.2	-196.05	-213.553	213.553	TRUE	FALSE	95637_at	Flnb	286940	filamin, beta
104631_g_at	976.9	P	516.6	P	-399.9	A	51	A	746.75	-174.45	-4.2806	4.2806	TRUE	FALSE	104631_g_at	BC021611	257633	cDNA sequence BC021611
102769_f_at	1019.9	P	353.5	P	644.8	P	18.1	P	686.7	331.45	2.07181	2.07181	TRUE	TRUE	102769_f_at	Sc5d	235293	sterol-C5-desaturase (fungal ERG3, delta-5-desaturase) homolog (S. cerevisae)
94918_at	19376.9	P	12223.4	P	8940.2	P	5983.7	P	15800.1	7461.95	2.11743	2.11743	TRUE	TRUE	94918_at	Aars	234734	alanyl-tRNA synthetase
92708_at	3328	P	1527.2	P	936.3	P	306.2	P	2427.6	621.25	3.90761	3.90761	TRUE	TRUE	92708_at	2810457M08Rik	234733	RIKEN cDNA 2810457M08 gene
96023_at	2605.5	P	1367.2	P	803.2	P	622.1	A	1986.35	712.65	2.78727	2.78727	TRUE	FALSE	96023_at	D8Wsu151e	234729	DNA segment, Chr 8, Wayne State University 151, expressed
103497_at	3151.8	P	1176.1	P	1148.3	P	241.5	P	2163.95	694.9	3.11405	3.11405	TRUE	TRUE	103497_at	BC025546	234728	cDNA sequence BC025546
93794_at	20320	P	14197.5	P	8542.2	P	6970.4	P	17258.8	7756.3	2.22513	2.22513	TRUE	TRUE	93794_at	Appbp1	234664	amyloid beta precursor protein binding protein 1
96208_at	1563.8	P	1365.5	P	357.2	A	-16.3	A	1464.65	170.45	8.59284	8.59284	TRUE	FALSE	96208_at	6430596G11Rik	232906	RIKEN cDNA 6430596G11 gene
102686_at	434.6	P	1835.5	P	145.6	A	647.8	A	1135.05	396.7	2.86123	2.86123	TRUE	FALSE	102686_at	BC024816	232811	cDNA sequence BC024816
96599_at	2392	P	1862	P	611.3	P	233	P	2127	422.15	5.03849	5.03849	TRUE	TRUE	96599_at	C330016K18Rik	232156	RIKEN cDNA C330016K18 gene
101582_at	3733.3	P	2768.1	P	1302.7	P	933.5	P	3250.7	1118.1	2.90734	2.90734	TRUE	TRUE	101582_at	LOC230737	230737	similar to Autoantigen NGP-1
95577_at	5378.1	P	3886.1	P	2992.7	P	1625.6	P	4632.1	2309.15	2.00598	2.00598	TRUE	TRUE	95577_at	AI314180	230249	expressed sequence AI314180
97992_at	1492.8	P	1884.8	P	1213.8	P	228.7	A	1688.8	721.25	2.34149	2.34149	TRUE	FALSE	97992_at	BC024683	229512	cDNA sequence BC024683
100968_at	3434.6	P	859.5	P	593.2	P	332.1	M	2147.05	462.65	4.64077	4.64077	TRUE	FALSE	100968_at	Cstf3	228410	cleavage stimulation factor, 3' pre-RNA, subunit 3
104624_at	2551.2	P	3506.7	P	1030.5	P	1250.2	P	3028.95	1140.35	2.65616	2.65616	TRUE	TRUE	104624_at	MGC38812	227648	hypothetical protein MGC38812
104215_at	1436.1	P	1428.5	P	904.7	P	489.8	P	1432.3	697.25	2.05421	2.05421	TRUE	TRUE	104215_at	9130025P16Rik	226641	RIKEN cDNA 9130025P16 gene
103574_at	2071.1	P	2998.1	P	-59.8	A	99.7	A	2534.6	19.95	127.048	127.048	TRUE	FALSE	103574_at	4833406P10Rik	226251	RIKEN cDNA 4833406P10 gene
104610_at	1980.8	P	847.1	P	874.3	A	353.9	P	1413.95	614.1	2.30248	2.30248	TRUE	FALSE	104610_at	LOC226169	226169	similar to KIAA0595 protein
104699_at	421.1	P	362.2	P	220.9	A	23.4	A	391.65	122.15	3.2063	3.2063	TRUE	FALSE	104699_at	5330434F23Rik	225326	RIKEN cDNA 5330434F23 gene
101934_at	852.8	P	777	P	522.5	P	252.6	A	814.9	387.55	2.1027	2.1027	TRUE	FALSE	101934_at	9030616F16	225020	hypothetical protein 9030616F16
104122_at	4124.5	P	4496.9	P	654.7	A	1998.4	A	4310.7	1326.55	3.24956	3.24956	TRUE	FALSE	104122_at	D330001F17Rik	223658	RIKEN cDNA D330001F17 gene
93842_at	5315.4	P	18468.1	P	3960.4	P	5571.9	P	11891.8	4766.15	2.49504	2.49504	TRUE	TRUE	93842_at	Dap	223453	death-associated protein
102969_at	913	P	1881	P	591.9	P	373.3	P	1397	482.6	2.89474	2.89474	TRUE	TRUE	102969_at	BC023037	216860	cDNA sequence BC023037
94428_at	1723.2	P	767.2	P	226.7	A	665.6	A	1245.2	446.15	2.79099	2.79099	TRUE	FALSE	94428_at	Ilvbl	216136	ilvB (bacterial acetolactate synthase)-like
98896_at	7318	P	3427.5	P	2280.3	P	1390.6	P	5372.75	1835.45	2.92721	2.92721	TRUE	TRUE	98896_at	5830457O10Rik	214987	RIKEN cDNA 5830457O10 gene
97258_at	4013	P	3126.6	P	1561.9	P	1060.6	P	3569.8	1311.25	2.72244	2.72244	TRUE	TRUE	97258_at	Lactb2	212442	lactamase, beta 2
97257_at	1024.4	P	1028.1	P	702	P	-23.6	A	1026.25	339.2	3.0255	3.0255	TRUE	FALSE	97257_at	Lactb2	212442	lactamase, beta 2
104742_at	1506.2	P	1511	P	496	A	805.1	A	1508.6	650.55	2.31896	2.31896	TRUE	FALSE	104742_at	Mgst2	211666	microsomal glutathione S-transferase 2
103786_at	586.3	P	248.5	P	124.1	A	261.6	A	417.4	192.85	2.16438	2.16438	TRUE	FALSE	103786_at	D5Ertd135e	211006	DNA segment, Chr 5, ERATO Doi 135, expressed
97451_at	5710.7	P	5424.3	P	1603.1	P	2743.9	P	5567.5	2173.5	2.56154	2.56154	TRUE	TRUE	97451_at	Mcfd2	193813	multiple coagulation factor deficiency 2
102305_at	2386.5	P	5443.2	P	120.9	A	-146	A	3914.85	-12.55	-311.94	311.94	TRUE	FALSE	102305_at	Gpr37l1	171469	G protein-coupled receptor 37-like 1
100713_at	3385.2	P	3169.2	P	1612.2	P	777	P	3277.2	1194.6	2.74335	2.74335	TRUE	TRUE	100713_at	LOC170938	170938	zinc finger protein s11-6
95156_g_at	1265.1	P	652	P	178.1	A	39.2	A	958.55	108.65	8.82237	8.82237	TRUE	FALSE	95156_g_at	Zrfp1-pending	170737	zinc ring finger protein 1
94418_at	1833.3	P	372.1	P	411.3	P	354.1	P	1102.7	382.7	2.88137	2.88137	TRUE	TRUE	94418_at	Elovl6	170439	ELOVL family member 6, elongation of long chain fatty acids (yeast)
103665_at	2956.5	P	499.2	P	976.9	P	473.6	P	1727.85	725.25	2.38242	2.38242	TRUE	TRUE	103665_at	Elovl6	170439	ELOVL family member 6, elongation of long chain fatty acids (yeast)
98420_at	643.9	P	3230.5	P	27	A	184.8	A	1937.2	105.9	18.2927	18.2927	TRUE	FALSE	98420_at	Impa2	114663	inositol (myo)-1(or 4)-monophosphatase 2
96112_at	14862.7	P	9225.4	P	6579.8	P	5375.3	P	12044	5977.55	2.01488	2.01488	TRUE	TRUE	96112_at	Etfa	110842	electron transferring flavoprotein, alpha polypeptide
93078_at	25738	P	53156.3	P	1878.2	P	1726.8	P	39447.2	1802.5	21.8847	21.8847	TRUE	TRUE	93078_at	Ly6a	110454	lymphocyte antigen 6 complex, locus A
97489_at	3941.8	P	2416.3	P	1740	P	1236.9	P	3179.05	1488.45	2.13581	2.13581	TRUE	TRUE	97489_at	Pygb	110078	brain glycogen phosphorylase
97538_at	8937.2	P	8535.1	P	5848.1	P	2172.3	P	8736.15	4010.2	2.17848	2.17848	TRUE	TRUE	97538_at	Gus	110006	beta-glucuronidase
104198_at	1479.2	P	1136	P	-60.4	A	1159.9	A	1307.6	549.75	2.37854	2.37854	TRUE	FALSE	104198_at	E030027H19Rik	109332	RIKEN cDNA E030027H19 gene
104176_at	1008.6	P	1634	P	739.7	A	468.5	A	1321.3	604.1	2.18722	2.18722	TRUE	FALSE	104176_at	5530400K14Rik	109328	RIKEN cDNA 5530400K14 gene
94765_at	1351.4	P	660.4	P	315.6	A	-545.4	A	1005.9	-114.9	-8.75457	8.75457	TRUE	FALSE	94765_at	Rdh13	108841	retinol dehydrogenase 13 (all-trans and 9-cis)
97224_at	11429	P	20141.6	P	7028.9	A	7989.2	P	15785.3	7509.05	2.10217	2.10217	TRUE	FALSE	97224_at	Prol2	108767	proline rich 2
97553_at	5141.7	P	4588.7	P	1713.6	P	1740.2	A	4865.2	1726.9	2.8173	2.8173	TRUE	FALSE	97553_at	Galnt2	108148	UDP-N-acetyl-alpha-D-galactosamine:polypeptide N-acetylgalactosaminyltransferase 2
103006_at	839.9	P	999	P	1050.7	P	-451.4	A	919.45	299.65	3.06841	3.06841	TRUE	FALSE	103006_at	Atf5	107503	activating transcription factor 5
100944_at	16703.8	P	7227.8	P	4821.6	P	1473.3	P	11965.8	3147.45	3.80174	3.80174	TRUE	TRUE	100944_at	AW112010	107350	expressed sequence AW112010
92615_at	24125.6	P	26684.4	P	14593	P	10093.5	P	25405	12343.2	2.05821	2.05821	TRUE	TRUE	92615_at	AI837181	107242	expressed sequence AI837181
95685_at	9437.1	P	3412.4	P	3386.5	P	2329.8	P	6424.75	2858.15	2.24787	2.24787	TRUE	TRUE	95685_at	5730436H21Rik	107071	RIKEN cDNA 5730436H21 gene
99129_at	3637.3	P	2375.8	P	1599.6	P	1126.4	P	3006.55	1363	2.20583	2.20583	TRUE	TRUE	99129_at	Clast3-pending	107047	CD40 ligand-activated specific transcript 3
92272_at	688.8	P	429.1	P	393.7	A	76.2	A	558.95	234.95	2.37902	2.37902	TRUE	FALSE	92272_at	AA408306	106477	expressed sequence AA408306
94439_at	1102.9	P	728.4	P	389	P	253	P	915.65	321	2.85249	2.85249	TRUE	TRUE	94439_at	Osbpl11	106326	oxysterol binding protein-like 11
96736_at	3791.4	P	4629.7	P	1267.8	P	987	A	4210.55	1127.4	3.73474	3.73474	TRUE	FALSE	96736_at	9430020K16Rik	106140	RIKEN cDNA 9430020K16 gene
99159_at	8507.7	P	5547.1	P	2675	P	1006.6	P	7027.4	1840.8	3.81758	3.81758	TRUE	TRUE	99159_at	Ppif	105675	peptidylprolyl isomerase F (cyclophilin F)
95591_at	3139.3	P	4187.6	P	1693.2	P	1370	P	3663.45	1531.6	2.39191	2.39191	TRUE	TRUE	95591_at	AU040105	105612	expressed sequence AU040105
104714_at	2277.4	P	5582.3	P	1178.2	P	1460.9	P	3929.85	1319.55	2.97817	2.97817	TRUE	TRUE	104714_at	AA959601	105445	expressed sequence AA959601
98017_at	5588.3	P	4506.7	P	1994.6	P	1274.1	P	5047.5	1634.35	3.08838	3.08838	TRUE	TRUE	98017_at	Pelo	105083	pelota homolog (Drosophila)
96693_at	16425.4	P	13089.7	P	8817.2	P	5226.8	P	14757.5	7022	2.10162	2.10162	TRUE	TRUE	96693_at	Rars	104458	arginyl-tRNA synthetase
102646_at	2513.8	P	1874	P	1335.1	P	717.4	P	2193.9	1026.25	2.13778	2.13778	TRUE	TRUE	102646_at	1110064P04Rik	103732	RIKEN cDNA 1110064P04 gene
96900_at	29004.7	P	25293.3	P	4555.1	P	7316.2	P	27149	5935.65	4.57389	4.57389	TRUE	TRUE	96900_at	1620401E04Rik	103172	RIKEN cDNA 1620401E04 gene
95103_at	11316.7	P	10428.4	P	4782.5	P	5036.3	P	10872.5	4909.4	2.21464	2.21464	TRUE	TRUE	95103_at	2310065K24Rik	102122	RIKEN cDNA 2310065K24 gene
103603_at	549.2	P	829.3	P	513.3	P	-95.4	P	689.25	208.95	3.29864	3.29864	TRUE	TRUE	103603_at	6030468D11Rik	101592	RIKEN cDNA 6030468D11 gene
103204_r_at	1627.1	P	606.9	P	441.1	P	358.7	M	1117	399.9	2.7932	2.7932	TRUE	FALSE	103204_r_at	4432406C08Rik	101449	RIKEN cDNA 4432406C08 gene
97414_at	5748.4	P	1952	P	2180.4	P	379.4	A	3850.2	1279.9	3.0082	3.0082	TRUE	FALSE	97414_at	AI326906	100608	expressed sequence AI326906
104661_at	1126.6	P	1500.2	P	566.7	P	535.1	P	1313.4	550.9	2.3841	2.3841	TRUE	TRUE	104661_at	AI957324	100249	expressed sequence AI957324
104138_at	451.1	P	1169	P	958.2	A	-824.7	A	810.05	66.75	12.1356	12.1356	TRUE	FALSE	104138_at	Pafah2	100163	platelet-activating factor acetylhydrolase 2
104157_at	1621.1	P	696.4	P	187.4	A	-403.1	A	1158.75	-107.85	-10.7441	10.7441	TRUE	FALSE	104157_at	C78212	96965	expressed sequence C78212
99580_s_at	16785.5	P	18363.3	P	2342.4	A	2902.8	A	17574.4	2622.6	6.70114	6.70114	TRUE	FALSE	99580_s_at	Ugt1a6	94284	UDP glycosyltransferase 1 family, polypeptide A6
104147_at	12577.2	P	13280.1	P	3439.2	P	5361.8	P	12928.6	4400.5	2.938	2.938	TRUE	TRUE	104147_at	Nans	94181	N-acetylneuraminic acid synthase (sialic acid synthase)
96840_at	11523.7	P	8053	P	5790.9	P	3555.8	P	9788.35	4673.35	2.0945	2.0945	TRUE	TRUE	96840_at	Gabarapl2	93739	GABA(A) receptor-associated protein like 2
104645_at	3688.9	P	8502.8	P	2065	P	1663.1	P	6095.85	1864.05	3.27022	3.27022	TRUE	TRUE	104645_at	Klf7	93691	Kruppel-like factor 7 (ubiquitous)
98972_at	3135.5	P	3077.8	P	1646.1	P	1107.3	P	3106.65	1376.7	2.25659	2.25659	TRUE	TRUE	98972_at	Usp8	84092	ubiquitin specific protease 8
103889_at	3029.5	P	2058	P	1446.8	P	946.5	P	2543.75	1196.65	2.12573	2.12573	TRUE	TRUE	103889_at	Ira1-pending	81004	IRA1 protein
94982_f_at	2739	P	299.3	P	946.6	P	450.6	P	1519.15	698.6	2.17456	2.17456	TRUE	TRUE	94982_f_at	Nme3	79059	expressed in non-metastatic cells 3
98881_at	1884.1	P	1102.7	P	659.5	A	199.1	A	1493.4	429.3	3.47869	3.47869	TRUE	FALSE	98881_at	3110052N05Rik	76987	RIKEN cDNA 3110052N05 gene
103076_at	4327.6	P	5799.5	P	3227.3	P	1720.4	A	5063.55	2473.85	2.04683	2.04683	TRUE	FALSE	103076_at	2210412K09Rik	76959	RIKEN cDNA 2210412K09 gene
97413_at	3391.4	P	3222.6	P	286.8	A	-196	A	3307	45.4	72.8414	72.8414	TRUE	FALSE	97413_at	1600029D21Rik	76509	RIKEN cDNA 1600029D21 gene
104386_f_at	5040.6	P	10078	P	4041	P	3136.9	P	7559.3	3588.95	2.10627	2.10627	TRUE	TRUE	104386_f_at	1110004F14Rik	76298	RIKEN cDNA 1110004F14 gene
104593_at	1049.8	P	238	P	232	A	175.8	P	643.9	203.9	3.15792	3.15792	TRUE	FALSE	104593_at	1700023O11Rik	75565	RIKEN cDNA 1700023O11 gene
103739_at	4809.2	P	4002.7	P	1504.3	P	1874.8	P	4405.95	1689.55	2.60777	2.60777	TRUE	TRUE	103739_at	1110017N23Rik	74780	RIKEN cDNA 1110017N23 gene
96818_at	4801.1	P	5363.2	P	1975.4	P	2029.2	P	5082.15	2002.3	2.53816	2.53816	TRUE	TRUE	96818_at	Dtx2	74198	deltex 2 homolog (Drosophila)
96803_at	442.1	P	1140.9	P	670.4	P	65.1	A	791.5	367.75	2.15228	2.15228	TRUE	FALSE	96803_at	Gbe1	74185	glucan (1,4-alpha-), branching enzyme 1
104049_at	2067.2	P	1512.5	P	824.3	P	649.7	P	1789.85	737	2.42856	2.42856	TRUE	TRUE	104049_at	1200013I08Rik	74132	RIKEN cDNA 1200013I08 gene
98633_at	2213.5	P	2706.8	P	703.3	A	1327.6	A	2460.15	1015.45	2.42272	2.42272	TRUE	FALSE	98633_at	1200015A22Rik	74122	RIKEN cDNA 1200015A22 gene
103069_at	2611	P	1598.6	P	735	P	403.4	P	2104.8	569.2	3.69782	3.69782	TRUE	TRUE	103069_at	2700022J23Rik	72568	RIKEN cDNA 2700022J23 gene
93130_at	4410.7	P	1858.6	P	2083.2	P	853	P	3134.65	1468.1	2.13517	2.13517	TRUE	TRUE	93130_at	2600005C20Rik	72462	RIKEN cDNA 2600005C20 gene
92664_at	1258.3	P	2385.7	P	379.4	A	882.9	P	1822	631.15	2.88679	2.88679	TRUE	FALSE	92664_at	2500002G23Rik	72306	RIKEN cDNA 2500002G23 gene
96177_at	2031.5	P	886.4	P	234.1	P	453.2	A	1458.95	343.65	4.24545	4.24545	TRUE	FALSE	96177_at	Mms19l	72199	MMS19 (MET18 S. cerevisiae)-like
97320_at	8182.4	P	8101.9	P	3183.3	P	3145.4	P	8142.15	3164.35	2.57309	2.57309	TRUE	TRUE	97320_at	1600025H15Rik	72027	RIKEN cDNA 1600025H15 gene
104761_at	406.4	P	2015.8	P	266.5	A	598.2	P	1211.1	432.35	2.8012	2.8012	TRUE	FALSE	104761_at	2310046B19Rik	71914	RIKEN cDNA 2310046B19 gene
94241_at	4524.1	P	2450.5	P	2111.2	P	1199.2	P	3487.3	1655.2	2.10688	2.10688	TRUE	TRUE	94241_at	Coasy-pending	71743	Coenzyme A synthase
93835_at	1543.4	P	1944.2	P	-60.4	A	683.3	A	1743.8	311.45	5.59897	5.59897	TRUE	FALSE	93835_at	Fuca	71665	fucosidase, alpha-L- 1, tissue
99501_at	1778.2	P	2162.7	P	796.3	A	1051.9	A	1970.45	924.1	2.13229	2.13229	TRUE	FALSE	99501_at	4933429H19Rik	71280	RIKEN cDNA 4933429H19 gene
104356_at	1553.5	P	1836.1	P	1221.5	P	313.5	P	1694.8	767.5	2.20821	2.20821	TRUE	TRUE	104356_at	4921516M08Rik	70889	RIKEN cDNA 4921516M08 gene
100511_at	2389.4	P	2255.4	P	1504	P	474.6	P	2322.4	989.3	2.34752	2.34752	TRUE	TRUE	100511_at	6330406L22Rik	70719	RIKEN cDNA 6330406L22 gene
93070_at	13532.6	P	14740.5	P	3764.5	P	4426.8	P	14136.5	4095.65	3.4516	3.4516	TRUE	TRUE	93070_at	Kpnb3	70572	karyopherin (importin) beta 3
92282_at	1460.3	P	934.6	P	650.9	P	470.8	P	1197.45	560.85	2.13506	2.13506	TRUE	TRUE	92282_at	2610304G08Rik	70470	RIKEN cDNA 2610304G08 gene
93138_at	4029.6	P	1765	P	1658.3	P	317.7	M	2897.3	988	2.93249	2.93249	TRUE	FALSE	93138_at	2410012H22Rik	69747	RIKEN cDNA 2410012H22 gene
100892_at	4966.5	P	2098.7	P	1850.2	P	932.9	P	3532.6	1391.55	2.53861	2.53861	TRUE	TRUE	100892_at	Ndufaf1	69702	NADH dehydrogenase (ubiquinone) 1 alpha subcomplex, assembly factor 1
94299_at	2991.4	P	1965.9	P	1070.2	P	1166.1	P	2478.65	1118.15	2.21674	2.21674	TRUE	TRUE	94299_at	2310042E05Rik	69654	RIKEN cDNA 2310042E05 gene
96866_at	3034.6	P	3460.2	P	-263.9	A	-377.8	A	3247.4	-320.85	-10.1212	10.1212	TRUE	FALSE	96866_at	2310008N12Rik	69534	RIKEN cDNA 2310008N12 gene
95075_at	2120.2	P	1910.1	P	1225.8	P	100.8	A	2015.15	663.3	3.03807	3.03807	TRUE	FALSE	95075_at	2310006I24Rik	69482	RIKEN cDNA 2310006I24 gene
97936_at	533.2	P	145.7	P	123.7	A	130.3	P	339.45	127	2.67283	2.67283	TRUE	FALSE	97936_at	2810407L07Rik	69228	RIKEN cDNA 2810407L07 gene
99988_at	1736.1	P	3460.5	P	1067.5	A	833.8	A	2598.3	950.65	2.73318	2.73318	TRUE	FALSE	99988_at	4933427L07Rik	69190	RIKEN cDNA 4933427L07 gene
96297_at	4646.6	P	2968.8	P	2234.2	P	728.6	P	3807.7	1481.4	2.57034	2.57034	TRUE	TRUE	96297_at	Ebna1bp2	69072	EBNA1 binding protein 2
102883_at	3304.5	P	806	P	1200.3	P	309.1	A	2055.25	754.7	2.72327	2.72327	TRUE	FALSE	102883_at	1190005L06Rik	68925	RIKEN cDNA 1190005L06 gene
103260_at	2172	P	3968.2	P	675.4	P	151	A	3070.1	413.2	7.43006	7.43006	TRUE	FALSE	103260_at	1110060D06Rik	68813	RIKEN cDNA 1110060D06 gene
95119_at	8114.7	P	10349.6	P	1897.8	P	4367.7	P	9232.15	3132.75	2.94698	2.94698	TRUE	TRUE	95119_at	1110038D17Rik	68778	RIKEN cDNA 1110038D17 gene
92806_at	5027.9	P	2630.1	P	2340.2	P	1382.4	A	3829	1861.3	2.05716	2.05716	TRUE	FALSE	92806_at	1110004D19Rik	68559	RIKEN cDNA 1110004D19 gene
95592_at	19354	P	17649.9	P	6516.9	P	6627	P	18502	6571.95	2.81529	2.81529	TRUE	TRUE	95592_at	1110019N10Rik	68523	RIKEN cDNA 1110019N10 gene
98124_at	5649.2	P	3554.4	P	2016.1	P	1120.5	P	4601.8	1568.3	2.93426	2.93426	TRUE	TRUE	98124_at	0610011F06Rik	68347	RIKEN cDNA 0610011F06 gene
95061_at	5202	P	2656.2	P	1380.3	P	1121.7	P	3929.1	1251	3.14077	3.14077	TRUE	TRUE	95061_at	Bcas2	68183	breast carcinoma amplified sequence 2
94531_at	11121.1	P	6299.7	P	2642.1	P	2017.8	P	8710.4	2329.95	3.73845	3.73845	TRUE	TRUE	94531_at	2310005O14Rik	67914	RIKEN cDNA 2310005O14 gene
95740_at	4360.8	P	9604.5	P	2712.3	P	701.9	A	6982.65	1707.1	4.09036	4.09036	TRUE	FALSE	95740_at	2300003P22Rik	67855	RIKEN cDNA 2300003P22 gene
96618_at	4329	P	3160.9	P	1841.2	P	679	A	3744.95	1260.1	2.97195	2.97195	TRUE	FALSE	96618_at	0610037N01Rik	67676	RIKEN cDNA 0610037N01 gene
95114_s_at	6202.4	P	7294.8	P	2707	P	2294.5	P	6748.6	2500.75	2.69863	2.69863	TRUE	TRUE	95114_s_at	0610039D01Rik	67675	RIKEN cDNA 0610039D01 gene
93285_at	792.3	P	812.7	P	-93	A	-78.1	A	802.5	-85.55	-9.38048	9.38048	TRUE	FALSE	93285_at	Dusp6	67603	dual specificity phosphatase 6
103901_at	282.1	P	488.5	P	243.6	M	103	A	385.3	173.3	2.22331	2.22331	TRUE	FALSE	103901_at	4930451A13Rik	67581	RIKEN cDNA 4930451A13 gene
95701_at	663.3	P	311.2	P	32.7	A	213.1	A	487.25	122.9	3.96461	3.96461	TRUE	FALSE	95701_at	4930415K17Rik	67393	RIKEN cDNA 4930415K17 gene
104567_at	1737.7	P	1380.7	P	942.5	P	575.1	A	1559.2	758.8	2.05482	2.05482	TRUE	FALSE	104567_at	3110052F15Rik	67308	RIKEN cDNA 3110052F15 gene
94893_at	942.5	P	1082.8	P	298.5	A	244.7	A	1012.65	271.6	3.72846	3.72846	TRUE	FALSE	94893_at	2610301B20Rik	67157	RIKEN cDNA 2610301B20 gene
96286_at	5062.6	P	6218.8	P	2337.2	P	2995.5	P	5640.7	2666.35	2.11551	2.11551	TRUE	TRUE	96286_at	Ubap1	67123	ubiquitin-associated protein 1
98440_at	30734.5	P	30747.8	P	3804.3	P	2743.2	P	30741.2	3273.75	9.39019	9.39019	TRUE	TRUE	98440_at	Ltb4dh	67103	leukotriene B4 12-hydroxydehydrogenase
92845_at	7965.4	P	3410.4	P	2824	P	2791.8	P	5687.9	2807.9	2.02568	2.02568	TRUE	TRUE	92845_at	Oxct	67041	3-oxoacid CoA transferase
102340_at	1531	P	1512.3	P	1103.4	P	-60.5	P	1521.65	521.45	2.91811	2.91811	TRUE	TRUE	102340_at	Mina	67014	myc induced nuclear antigen
95159_at	5376.2	P	2343.4	P	2299	P	1098.2	P	3859.8	1698.6	2.27234	2.27234	TRUE	TRUE	95159_at	Mrps18b	66973	mitochondrial ribosomal protein S18B
95681_f_at	3.4	P	473.8	P	-338.3	A	367.1	P	238.6	14.4	16.5694	16.5694	TRUE	FALSE	95681_f_at	Ppp1r2	66849	protein phosphatase 1, regulatory (inhibitor) subunit 2
93780_at	7990	P	8341	P	4184.2	P	2870.9	P	8165.5	3527.55	2.31478	2.31478	TRUE	TRUE	93780_at	Them2	66834	thioesterase superfamily member 2
95752_at	6760.5	P	7665.5	P	2872.6	P	1399.2	P	7213	2135.9	3.37703	3.37703	TRUE	TRUE	95752_at	Sbds	66711	Shwachman-Bodian-Diamond syndrome homolog (human)
97370_at	4293.1	P	3277.5	P	1817.6	P	952.9	P	3785.3	1385.25	2.73258	2.73258	TRUE	TRUE	97370_at	4633402N23Rik	66701	RIKEN cDNA 4633402N23 gene
103760_at	7238.7	P	3357.4	P	1433.6	P	1920.7	P	5298.05	1677.15	3.15896	3.15896	TRUE	TRUE	103760_at	2810004N23Rik	66523	RIKEN cDNA 2810004N23 gene
96258_at	23102.4	P	33282.7	P	1114.1	P	2116.4	P	28192.5	1615.25	17.454	17.454	TRUE	TRUE	96258_at	Mgst3	66447	microsomal glutathione S-transferase 3
96878_at	12997.8	P	10372.5	P	4983.3	P	3997.4	P	11685.1	4490.35	2.60228	2.60228	TRUE	TRUE	96878_at	Cyb5m-pending	66427	cytochrome b5 outer mitochondrial membrane precursor
103619_at	17227.1	P	5410.7	P	4985.6	P	2925.9	P	11318.9	3955.75	2.86138	2.86138	TRUE	TRUE	103619_at	Cyb5m-pending	66427	cytochrome b5 outer mitochondrial membrane precursor
98089_at	1159.8	P	951.7	P	46.5	A	49.3	A	1055.75	47.9	22.0407	22.0407	TRUE	FALSE	98089_at	1190005P17Rik	66225	RIKEN cDNA 1190005P17 gene
96881_at	9792.5	P	29331.3	P	2936.7	P	2185.8	P	19561.9	2561.25	7.63764	7.63764	TRUE	TRUE	96881_at	1110059J08Rik	66200	RIKEN cDNA 1110059J08 gene
99167_at	2383.2	P	1477.6	P	1168	P	398.4	A	1930.4	783.2	2.46476	2.46476	TRUE	FALSE	99167_at	1110039H05Rik	66199	RIKEN cDNA 1110039H05 gene
95147_at	18090.4	P	27121.2	P	9248.2	P	13175.1	P	22605.8	11211.6	2.01628	2.01628	TRUE	TRUE	95147_at	Pgls	66171	6-phosphogluconolactonase
97305_at	17108	P	8553.3	P	6387.5	P	3277.7	P	12830.6	4832.6	2.65502	2.65502	TRUE	TRUE	97305_at	1110017C15Rik	66164	RIKEN cDNA 1110017C15 gene
97204_s_at	3175.6	P	3684.3	P	1281.8	P	1421.8	P	3429.95	1351.8	2.53732	2.53732	TRUE	TRUE	97204_s_at	Dnajd1	66148	DnaJ (Hsp40) homolog, subfamily D, member 1
97012_f_at	714.8	P	6528.4	P	969.6	A	1603.1	A	3621.6	1286.35	2.81541	2.81541	TRUE	FALSE	97012_f_at	0610033H09Rik	66077	RIKEN cDNA 0610033H09 gene
101424_at	412.1	P	526.6	P	65.1	A	132.1	A	469.35	98.6	4.76014	4.76014	TRUE	FALSE	101424_at	Nmi	64685	N-myc (and STAT) interactor
94236_at	9688.4	P	9730.7	P	3016.3	P	4333.8	P	9709.55	3675.05	2.64202	2.64202	TRUE	TRUE	94236_at	Nisch	64652	nischarin
95502_at	4260.9	P	5930.6	P	1061.8	A	1850.4	P	5095.75	1456.1	3.49959	3.49959	TRUE	FALSE	95502_at	Sirt2	64383	sirtuin 2 (silent mating type information regulation 2, homolog) 2 (S. cerevisiae)
93316_at	1314.5	P	732.6	P	303.3	P	91.3	A	1023.55	197.3	5.18779	5.18779	TRUE	FALSE	93316_at	Osbpl1a	64291	oxysterol binding protein-like 1A
92633_at	8452.1	P	17256.9	P	5767.3	P	5989.6	P	12854.5	5878.45	2.18672	2.18672	TRUE	TRUE	92633_at	Ctsz	64138	cathepsin Z
103530_at	596.1	P	373.5	P	261	A	-217	A	484.8	22	22.0364	22.0364	TRUE	FALSE	103530_at	Fancg	60534	Fanconi anemia, complementation group G
97332_at	1426.9	P	2538.5	P	987.6	P	145.7	P	1982.7	566.65	3.49899	3.49899	TRUE	TRUE	97332_at	Pnkp	59047	polynucleotide kinase 3'- phosphatase
96061_at	12462.8	P	10978.7	P	7230.1	P	3759.3	P	11720.8	5494.7	2.1331	2.1331	TRUE	TRUE	96061_at	Usp14	59025	ubiquitin specific protease 14
100408_at	2383.7	P	3626.9	P	1420.4	P	1401.3	P	3005.3	1410.85	2.13013	2.13013	TRUE	TRUE	100408_at	Pole3	59001	polymerase (DNA directed), epsilon 3 (p17 subunit)
95513_at	3979.8	P	2086.1	P	1965.8	P	890.6	P	3032.95	1428.2	2.12362	2.12362	TRUE	TRUE	95513_at	Statip1	58523	signal transducer and activator of transcription interacting protein 1
93212_at	3229.6	P	4073.5	P	437.9	A	1518.6	P	3651.55	978.25	3.73274	3.73274	TRUE	FALSE	93212_at	Hspc121-pending	57874	butyrate-induced transcript 1
94387_at	2611.6	P	1719.8	P	859.3	P	1003.2	P	2165.7	931.25	2.32558	2.32558	TRUE	TRUE	94387_at	Spata5	57815	spermatogenesis associated 5
101356_at	2647.5	P	1997	P	890.2	P	552.4	P	2322.25	721.3	3.21953	3.21953	TRUE	TRUE	101356_at	Tk2	57813	thymidine kinase 2, mitochondrial
102324_at	832.9	P	-80.5	P	472.6	P	-844.6	P	376.2	-186	-2.02258	2.02258	TRUE	TRUE	102324_at	Dnajc4	57431	DnaJ (Hsp40) homolog, subfamily C, member 4
103683_at	4856.7	P	1445.1	P	699.1	P	1047	P	3150.9	873.05	3.60907	3.60907	TRUE	TRUE	103683_at	Dhodh	56749	dihydroorotate dehydrogenase
103690_at	1036.3	P	1002.7	P	67.8	M	276.1	A	1019.5	171.95	5.92905	5.92905	TRUE	FALSE	103690_at	Wbscr5	56743	Williams-Beuren syndrome chromosome region 5 homolog (human)
104277_at	2713.4	P	4160.4	P	2018.6	P	1267.6	P	3436.9	1643.1	2.09172	2.09172	TRUE	TRUE	104277_at	1300013N08Rik	56737	RIKEN cDNA 1300013N08 gene
94066_at	9666.4	P	11634.7	P	2846	P	4037.9	P	10650.5	3441.95	3.09434	3.09434	TRUE	TRUE	94066_at	Rnf14	56736	ring finger protein 14
93958_at	1697.3	P	3345.7	P	887.3	P	1508.3	P	2521.5	1197.8	2.10511	2.10511	TRUE	TRUE	93958_at	Rnf14	56736	ring finger protein 14
103636_at	12127	P	11013.3	P	3636.6	P	1562	P	11570.1	2599.3	4.45126	4.45126	TRUE	TRUE	103636_at	Brp17	56695	brain protein 17
92423_at	2497.8	P	1688.4	P	545.4	A	1317.4	P	2093.1	931.4	2.24726	2.24726	TRUE	FALSE	92423_at	Pard6a	56513	par-6 (partitioning defective 6,) homolog alpha (C. elegans)
94550_at	5508.5	P	6472.1	P	2009.6	P	3019.8	P	5990.3	2514.7	2.38211	2.38211	TRUE	TRUE	94550_at	Snx1	56440	sorting nexin 1
97319_at	31590.7	P	10327	P	2221.7	P	2016.7	P	20958.8	2119.2	9.88998	9.88998	TRUE	TRUE	97319_at	Rrad	56437	Ras-related associated with diabetes
94492_at	26898.3	P	16661.8	P	9738.4	P	9376.3	P	21780	9557.35	2.27888	2.27888	TRUE	TRUE	94492_at	Dstn	56431	destrin
94390_at	1527.9	P	372.7	P	510.8	P	164.1	A	950.3	337.45	2.81612	2.81612	TRUE	FALSE	94390_at	Akap8	56399	A kinase (PRKA) anchor protein 8
103286_at	1961.4	P	4147	P	1570.1	P	1288	P	3054.2	1429.05	2.13722	2.13722	TRUE	TRUE	103286_at	Stam2	56324	signal transducing adaptor molecule (SH3 domain and ITAM motif) 2
103590_at	216.1	P	462.4	P	326.4	P	-66.4	A	339.25	130	2.60962	2.60962	TRUE	FALSE	103590_at	Ggcx	56316	gamma-glutamyl carboxylase
103385_at	27392.3	P	57853.8	P	15922	P	17457.1	P	42623.1	16689.5	2.55388	2.55388	TRUE	TRUE	103385_at	Tera-pending	56306	teratocarcinoma expressed, serine rich
92888_s_at	2808.2	P	4988.9	P	1689.8	P	878.2	P	3898.55	1284	3.03625	3.03625	TRUE	TRUE	92888_s_at	Styx	56291	phosphoserine/threonine/tyrosine interaction protein
98775_at	350.7	P	590.7	P	30.9	A	388.4	P	470.7	209.65	2.24517	2.24517	TRUE	FALSE	98775_at	Stk3	56274	serine/threonine kinase 3 (Ste20, yeast homolog)
92492_at	927.8	P	216.1	P	28.5	A	128.8	A	571.95	78.65	7.27209	7.27209	TRUE	FALSE	92492_at	Ak3l	56248	adenylate kinase 3 alpha-like
104394_at	1461.7	P	526.2	P	587	A	49.3	A	993.95	318.15	3.12416	3.12416	TRUE	FALSE	104394_at	Abcb10	56199	ATP-binding cassette, sub-family B (MDR/TAP), member 10
93851_at	1443.4	P	1434.8	P	36.9	A	839.7	A	1439.1	438.3	3.28337	3.28337	TRUE	FALSE	93851_at	Rabggta	56187	Rab geranylgeranyl transferase, a subunit
101518_at	1235.7	P	1068.8	P	616.7	P	504.8	P	1152.25	560.75	2.05484	2.05484	TRUE	TRUE	101518_at	0610009H04Rik	55978	RIKEN cDNA 0610009H04 gene
100943_at	2080.9	P	2199.2	P	1102	P	712.5	A	2140.05	907.25	2.35883	2.35883	TRUE	FALSE	100943_at	Slc1a4	55963	solute carrier family 1 (glutamate/neutral amino acid transporter), member 4
104267_at	5870.9	P	3420.8	P	518.2	P	95.2	A	4645.85	306.7	15.1479	15.1479	TRUE	FALSE	104267_at	Slc23a2	54338	solute carrier family 23 (nucleobase transporters), member 2
102343_at	4730.6	P	3487.5	P	1906	P	2157.1	P	4109.05	2031.55	2.02262	2.02262	TRUE	TRUE	102343_at	425O18-1	54219	hypothetical protein 425O18-1
98822_at	6309.6	P	4184.6	P	777.6	P	978.7	P	5247.1	878.15	5.97518	5.97518	TRUE	TRUE	98822_at	G1p2	53606	interferon, alpha-inducible protein
103319_at	3089.3	P	3036	P	1070.6	P	73.2	P	3062.65	571.9	5.35522	5.35522	TRUE	TRUE	103319_at	Psmd10	53380	proteasome (prosome, macropain) 26S subunit, non-ATPase, 10
102197_at	1590.9	P	3260	P	331.9	P	696.9	P	2425.45	514.4	4.7151	4.7151	TRUE	TRUE	102197_at	Nucb2	53322	nucleobindin 2
103314_at	544.2	P	899	P	122.7	A	-176.5	A	721.6	-26.9	-26.8253	26.8253	TRUE	FALSE	103314_at	D13Ertd275e	52552	DNA segment, Chr 13, ERATO Doi 275, expressed
93195_at	102.9	P	436.6	P	61	A	-28.3	A	269.75	16.35	16.4985	16.4985	TRUE	FALSE	93195_at	Mfhas1	52065	malignant fibrous histiocytoma amplified sequence 1
95320_at	6156.3	P	2803.6	P	2347.7	P	1354.8	A	4479.95	1851.25	2.41996	2.41996	TRUE	FALSE	95320_at	Klrg1	50928	killer cell lectin-like receptor subfamily G, member 1
95508_at	6548	P	6265.6	P	-85.4	A	-298.4	A	6406.8	-191.9	-33.3861	33.3861	TRUE	FALSE	95508_at	Nckap1	50884	NCK-associated protein 1
98428_at	757.2	P	524.3	P	507.8	P	17	A	640.75	262.4	2.44188	2.44188	TRUE	FALSE	98428_at	Spg4	50850	spastic paraplegia 4 homolog (human)
93667_at	9132.2	P	4766.9	P	1140.3	P	608.2	P	6949.55	874.25	7.94916	7.94916	TRUE	TRUE	93667_at	Fbxw7	50754	F-box and WD-40 domain protein 7, archipelago homolog (Drosophila)
99985_at	10415.1	P	3552.6	P	4924.7	P	1145.5	P	6983.85	3035.1	2.30103	2.30103	TRUE	TRUE	99985_at	Txnrd1	50493	thioredoxin reductase 1
102233_at	1330.9	P	2756.7	P	1385.8	P	494.6	P	2043.8	940.2	2.17379	2.17379	TRUE	TRUE	102233_at	AI256744	30888	EST AI256744
96799_at	3805.5	P	2038.9	P	468	A	755.3	A	2922.2	611.65	4.77757	4.77757	TRUE	FALSE	96799_at	Fbxw5	30839	F-box and WD-40 domain protein 5
97970_at	1699.6	P	3486.1	P	173.6	A	1061.9	A	2592.85	617.75	4.19725	4.19725	TRUE	FALSE	97970_at	Mfi2	30060	antigen p97 (melanoma associated) identified by monoclonal antibodies 133.2 and 96.5
99001_at	961.4	P	6715.7	P	1071.8	P	910.4	P	3838.55	991.1	3.87302	3.87302	TRUE	TRUE	99001_at	Zfp292	30046	zinc finger protein 292
96088_at	5257.9	P	8452.9	P	2958.4	P	2257.6	P	6855.4	2608	2.6286	2.6286	TRUE	TRUE	96088_at	Ndr2	29811	N-myc downstream regulated 2
96678_at	1004	P	334.4	P	-151.1	A	-267.5	A	669.2	-209.3	-3.19732	3.19732	TRUE	FALSE	96678_at	Dhrs4	28200	dehydrogenase/reductase (SDR family) member 4
96861_at	3077.9	P	2664.2	P	1301.2	P	601.3	P	2871.05	951.25	3.01819	3.01819	TRUE	TRUE	96861_at	Mrpl50	28028	mitochondrial ribosomal protein L50
92296_at	317.8	P	958.2	P	267.8	A	241.3	A	638	254.55	2.50638	2.50638	TRUE	FALSE	92296_at	Pign	27392	phosphatidylinositol glycan, class N
93488_at	11910.5	P	4287.4	P	5662.9	P	1662	P	8098.95	3662.45	2.21135	2.21135	TRUE	TRUE	93488_at	Srr	27364	serine racemase
103205_at	2587.3	P	3460.9	P	51.8	A	839.6	A	3024.1	445.7	6.78506	6.78506	TRUE	FALSE	103205_at	Tcirg1	27060	T-cell, immune regulator 1
96843_at	7846	P	4936.7	P	4088.9	P	2272.5	P	6391.35	3180.7	2.00942	2.00942	TRUE	TRUE	96843_at	Eif4el3	26987	eukaryotic translation initiation factor 4E like 3
104757_at	797.3	P	35.5	P	539.1	P	-142.2	M	416.4	198.45	2.09826	2.09826	TRUE	FALSE	104757_at	Zw10	26951	ZW10 homolog (Drosophila), centromere/kinetochore protein
102195_at	552.8	P	1400.9	P	287.3	A	383.9	A	976.85	335.6	2.91076	2.91076	TRUE	FALSE	102195_at	Map4k4	26921	mitogen-activated protein kinase kinase kinase kinase 4
93486_at	3748	P	7291	P	1586.3	A	2573.9	A	5519.5	2080.1	2.65348	2.65348	TRUE	FALSE	93486_at	Slc27a1	26457	solute carrier family 27 (fatty acid transporter), member 1
94528_at	11813.8	P	8889.9	P	4565.7	P	4416.4	P	10351.9	4491.05	2.305	2.305	TRUE	TRUE	94528_at	Nubp1	26425	nucleotide binding protein 1
104380_at	1705.2	P	1694.7	P	664.5	P	987	P	1699.95	825.75	2.05867	2.05867	TRUE	TRUE	104380_at	Slc35a1	24060	solute carrier family 35 (CMP-sialic acid transporter), member 1
98547_at	3461.8	P	4559.9	P	2155.5	P	1465.3	P	4010.85	1810.4	2.21545	2.21545	TRUE	TRUE	98547_at	Mrps12	24030	mitochondrial ribosomal protein S12
96957_at	8257	P	11750.6	P	3050	P	2083.6	P	10003.8	2566.8	3.89738	3.89738	TRUE	TRUE	96957_at	Cib1	23991	calcium and integrin binding 1 (calmyrin)
97511_at	483.8	P	1446.7	P	723.3	P	191.1	A	965.25	457.2	2.11122	2.11122	TRUE	FALSE	97511_at	Mgll	23945	monoglyceride lipase
96767_at	6867.2	P	4738.1	P	2217.6	P	1383	P	5802.65	1800.3	3.22316	3.22316	TRUE	TRUE	96767_at	Mbc2	23943	membrane bound C2 domain containing protein
103592_at	20197.8	P	9217.2	P	1332	A	508.4	P	14707.5	920.2	15.9829	15.9829	TRUE	FALSE	103592_at	Map2k5	23938	mitogen activated protein kinase kinase 5
98390_at	3427.6	P	3928.5	P	1334	P	1721.8	P	3678.05	1527.9	2.40726	2.40726	TRUE	TRUE	98390_at	Impdh1	23917	inosine 5'-phosphate dehydrogenase 1
93784_at	14718.4	P	6835.6	P	4871.3	P	4059.8	P	10777	4465.55	2.41336	2.41336	TRUE	TRUE	93784_at	Cfdp	23837	craniofacial development protein 1
97208_at	912.5	P	1031	P	-129.9	P	-130.8	A	971.75	-130.35	-7.45493	7.45493	TRUE	FALSE	97208_at	Ash2l	23808	ash2 (absent, small, or homeotic)-like (Drosophila)
99502_at	3220.3	P	2855.1	P	1383.1	P	1628.2	P	3037.7	1505.65	2.01753	2.01753	TRUE	TRUE	99502_at	Zfp148	22661	zinc finger protein 148
97972_at	1738.7	P	1248.7	P	857.2	P	578.6	A	1493.7	717.9	2.08065	2.08065	TRUE	FALSE	97972_at	Rnf103	22644	ring finger protein 103
93662_s_at	2607.7	P	7166.7	P	-240.1	A	-152.3	A	4887.2	-196.2	-24.9093	24.9093	TRUE	FALSE	93662_s_at	Zap70	22637	zeta-chain (TCR) associated protein kinase
93661_at	808.5	P	3170.7	P	18	A	-111	A	1989.6	-46.5	-42.7871	42.7871	TRUE	FALSE	93661_at	Zap70	22637	zeta-chain (TCR) associated protein kinase
103933_at	946.2	P	1742.4	P	320.3	P	483.9	M	1344.3	402.1	3.3432	3.3432	TRUE	FALSE	103933_at	Ysg2	22619	yolk sac gene 2
102044_at	513.1	P	1171.3	P	483.8	P	313.1	A	842.2	398.45	2.11369	2.11369	TRUE	FALSE	102044_at	Wisp1	22402	WNT1 inducible signaling pathway protein 1
92262_at	8946.5	P	3631.7	P	2103.7	P	2311.6	P	6289.1	2207.65	2.84878	2.84878	TRUE	TRUE	92262_at	Wig1	22401	wild-type p53-induced gene 1
103499_at	1544.2	P	4009.2	P	-18.2	A	-171.1	A	2776.7	-94.65	-29.3365	29.3365	TRUE	FALSE	103499_at	Vwf	22371	Von Willebrand factor homolog
103001_at	3184.7	P	6037.6	P	1999	P	2524.5	P	4611.15	2261.75	2.03875	2.03875	TRUE	TRUE	103001_at	Vegfb	22340	vascular endothelial growth factor B
94275_at	3654.5	P	1217.8	P	1420.8	P	999.9	M	2436.15	1210.35	2.01276	2.01276	TRUE	FALSE	94275_at	Urod	22275	uroporphyrinogen decarboxylase
99639_at	7112.6	P	3566.4	P	3064.3	P	1551.2	P	5339.5	2307.75	2.31373	2.31373	TRUE	TRUE	99639_at	Uchrp	22224	ubiquintin c-terminal hydrolase related polypeptide
101164_at	3072.5	P	3000.8	P	318.7	A	1399.7	P	3036.65	859.2	3.53428	3.53428	TRUE	FALSE	101164_at	Tnfsf4	22164	tumor necrosis factor (ligand) superfamily, member 4
102681_at	3312.1	P	23288.8	P	293.6	A	2531.3	A	13300.5	1412.45	9.41658	9.41658	TRUE	FALSE	102681_at	Tnfrsf4	22163	tumor necrosis factor receptor superfamily, member 4
99144_s_at	842	P	460.3	P	1094.9	P	-1110.2	P	651.15	-7.65	-85.1176	85.1176	TRUE	TRUE	99144_s_at	Tgoln1	22134	trans-golgi network protein
98555_at	8686.6	P	9130.6	P	1540	P	1866.8	P	8908.6	1703.4	5.22989	5.22989	TRUE	TRUE	98555_at	Ttc3	22129	tetratricopeptide repeat domain 3
AFFX-TransRecMur/X57349_3_at	3709.7	P	6703.2	P	1656.9	P	3030.6	P	5206.45	2343.75	2.22142	2.22142	TRUE	TRUE	AFFX-TransRecMur/X57349_3_at	Trfr	22042	transferrin receptor
103957_at	1225.3	P	664	P	373	A	231.3	A	944.65	302.15	3.12643	3.12643	TRUE	FALSE	103957_at	Trfr	22042	transferrin receptor
102839_at	7214.4	P	13424.5	P	1300.6	P	1467	P	10319.5	1383.8	7.45733	7.45733	TRUE	TRUE	102839_at	Plscr1	22038	phospholipid scramblase 1
103509_at	1428	P	13898.4	P	713.5	A	957.3	A	7663.2	835.4	9.17309	9.17309	TRUE	FALSE	103509_at	Tnfrsf9	21942	tumor necrosis factor receptor superfamily, member 9
94928_at	11248.1	P	18646.2	P	3003.2	P	4216.2	P	14947.1	3609.7	4.14083	4.14083	TRUE	TRUE	94928_at	Tnfrsf1b	21938	tumor necrosis factor receptor superfamily, member 1b
104662_at	2648.6	P	5865.3	P	-365.4	A	-124.4	A	4256.95	-244.9	-17.3824	17.3824	TRUE	FALSE	104662_at	Tnfrsf18	21936	tumor necrosis factor receptor superfamily, member 18
93215_at	1922.9	P	1347.3	P	661.1	P	523.9	P	1635.1	592.5	2.75966	2.75966	TRUE	TRUE	93215_at	Tnfaip1	21927	tumor necrosis factor, alpha-induced protein 1 (endothelial)
102906_at	2016	P	598.5	P	352.9	M	79.4	A	1307.25	216.15	6.04788	6.04788	TRUE	FALSE	102906_at	Tgtp	21822	T-cell specific GTPase
98514_at	5454.9	P	4378.3	P	995.8	P	25.6	A	4916.6	510.7	9.62718	9.62718	TRUE	FALSE	98514_at	Tfpi	21788	tissue factor pathway inhibitor
102315_at	30404.2	P	7392.7	P	7052.8	P	2255.6	P	18898.5	4654.2	4.06052	4.06052	TRUE	TRUE	102315_at	Tex292	21771	testis expressed gene 292
93413_at	2561	P	2186.8	P	1240.8	P	807.6	A	2373.9	1024.2	2.31781	2.31781	TRUE	FALSE	93413_at	Terf2	21750	telomeric repeat binding factor 2
103962_at	904.5	P	921.9	P	-301.7	A	-131.2	A	913.2	-216.45	-4.21899	4.21899	TRUE	FALSE	103962_at	Dntt	21673	deoxynucleotidyltransferase, terminal
103961_s_at	1262.6	P	714.6	P	-285.7	A	65.3	A	988.6	-110.2	-8.97096	8.97096	TRUE	FALSE	103961_s_at	Dntt	21673	deoxynucleotidyltransferase, terminal
94405_at	11226.6	P	20219.3	P	7878.4	P	5734.6	P	15723	6806.5	2.30999	2.30999	TRUE	TRUE	94405_at	Slc6a6	21366	solute carrier family 6 (neurotransmitter transporter, taurine), member 6
94643_at	994.6	P	2038	P	278.1	A	767.4	P	1516.3	522.75	2.90062	2.90062	TRUE	FALSE	94643_at	Taa1	21332	tumor-associated antigen 1
100499_at	1711.2	P	1656.9	P	-11.8	A	-354.1	A	1684.05	-182.95	-9.20497	9.20497	TRUE	FALSE	100499_at	Stx3	20908	syntaxin 3
101437_at	1612.7	P	1964.2	P	986	P	659	P	1788.45	822.5	2.17441	2.17441	TRUE	TRUE	101437_at	Stk2	20874	serine/threonine kinase 2
93680_at	5432.1	P	3826.5	P	2569.6	P	1461	P	4629.3	2015.3	2.29708	2.29708	TRUE	TRUE	93680_at	Stk10	20868	serine/threonine kinase 10
100952_at	1164.6	P	1179.9	P	536	A	238.7	A	1172.25	387.35	3.02633	3.02633	TRUE	FALSE	100952_at	Stim1	20866	stromal interaction molecule 1
92478_at	569.2	P	774.4	P	465.7	A	177.4	A	671.8	321.55	2.08926	2.08926	TRUE	FALSE	92478_at	Stag1	20842	stromal antigen 1
101857_at	664.1	P	925.9	P	244.7	A	195.9	A	795	220.3	3.60872	3.60872	TRUE	FALSE	101857_at	Srpk2	20817	serine/arginine-rich protein specific kinase 2
102985_at	-225.1	P	2288.1	P	-494	A	916.1	P	1031.5	211.05	4.88747	4.88747	TRUE	FALSE	102985_at	Srpk1	20815	serine/arginine-rich protein specific kinase 1
100445_f_at	603.6	P	2714.8	P	-2.2	A	115.2	A	1659.2	56.5	29.3664	29.3664	TRUE	FALSE	100445_f_at	Sprr1b	20754	small proline-rich protein 1B
97519_at	12730.7	P	15403.7	P	1066.7	P	1284.6	P	14067.2	1175.65	11.9655	11.9655	TRUE	TRUE	97519_at	Spp1	20750	secreted phosphoprotein 1
97487_at	3037.1	P	3511.4	P	1166.2	P	1535.1	P	3274.25	1350.65	2.4242	2.4242	TRUE	TRUE	97487_at	Serpine2	20720	serine (or cysteine) proteinase inhibitor, clade E, member 2
104374_at	5071.5	P	6182.2	P	-335.5	A	1076.6	A	5626.85	370.55	15.1851	15.1851	TRUE	FALSE	104374_at	Serpina3n	20716	serine (or cysteine) proteinase inhibitor, clade A, member 3N
102860_at	7111	P	10348.6	P	4417.9	P	-672.2	A	8729.8	1872.85	4.66124	4.66124	TRUE	FALSE	102860_at	Serpina3g	20715	serine (or cysteine) proteinase inhibitor, clade A, member 3G
100099_at	3831.6	P	22881.7	P	3163.6	P	2195.4	P	13356.6	2679.5	4.98475	4.98475	TRUE	TRUE	100099_at	Smpd1	20597	sphingomyelin phosphodiesterase 1, acid lysosomal
103065_at	10143.8	P	15480.5	P	2428.8	P	4222.6	P	12812.1	3325.7	3.85247	3.85247	TRUE	TRUE	103065_at	Slc20a1	20515	solute carrier family 20, member 1
101588_at	890.6	P	988.2	P	373.2	P	26.6	A	939.4	199.9	4.69935	4.69935	TRUE	FALSE	101588_at	Slc16a1	20501	solute carrier family 16 (monocarboxylic acid transporters), member 1
97963_at	1507.9	P	689.7	P	428	A	637.5	A	1098.8	532.75	2.06251	2.06251	TRUE	FALSE	97963_at	Sipa1	20469	signal-induced proliferation associated gene 1
99055_at	3226.2	P	8748.7	P	2717.9	A	2858.5	A	5987.45	2788.2	2.14742	2.14742	TRUE	FALSE	99055_at	Siat7b	20446	sialyltransferase 7 ((alpha-N-acetylneuraminyl 2,3-beta-galactosyl-1,3)-N-acetyl galactosaminde alpha-2,6-sialyltransferase) B
101843_at	1060.5	P	529.1	P	-236.2	A	4.4	A	794.8	-115.9	-6.85764	6.85764	TRUE	FALSE	101843_at	Sh2bpsm1	20399	SH2-B PH domain containing signaling mediator 1
100457_at	13998.7	P	19419.3	P	7273.3	P	7588.7	P	16709	7431	2.24855	2.24855	TRUE	TRUE	100457_at	Glg1	20340	golgi apparatus protein 1
103421_at	4968.1	P	2601.3	P	1177.5	P	734.8	P	3784.7	956.15	3.95827	3.95827	TRUE	TRUE	103421_at	Sdfr2	20321	stromal cell derived factor receptor 2
101160_at	187.4	P	2643.6	P	31.9	A	-120.2	A	1415.5	-44.15	-32.0612	32.0612	TRUE	FALSE	101160_at	Cxcl2	20310	chemokine (C-X-C motif) ligand 2
94150_at	387.6	P	364.2	P	2.4	A	-180.6	A	375.9	-89.1	-4.21886	4.21886	TRUE	FALSE	94150_at	Sag	20215	retinal S-antigen
92770_at	31897.9	P	60325	P	-69.4	A	-47	A	46111.4	-58.2	-792.293	792.293	TRUE	FALSE	92770_at	S100a6	20200	S100 calcium binding protein A6 (calcyclin)
99051_at	25785.2	P	27967.8	P	479.2	A	57.2	A	26876.5	268.2	100.211	100.211	TRUE	FALSE	99051_at	S100a4	20198	S100 calcium binding protein A4
95453_f_at	11623.1	P	8317.5	P	631.8	A	390.5	A	9970.3	511.15	19.5056	19.5056	TRUE	FALSE	95453_f_at	S100a1	20193	S100 calcium binding protein A1
103783_at	3318.2	P	3380.4	P	1372.7	P	719.8	P	3349.3	1046.25	3.20124	3.20124	TRUE	TRUE	103783_at	Xpr1	19775	xenotropic and polytropic retrovirus receptor 1
92435_at	3234.9	P	3606.8	P	676.1	A	764.1	A	3420.85	720.1	4.75052	4.75052	TRUE	FALSE	92435_at	Rlbp1	19771	retinaldehyde binding protein 1
97844_at	5506.8	P	4410.7	P	-38.9	A	338	P	4958.75	149.55	33.1578	33.1578	TRUE	FALSE	97844_at	Rgs2	19735	regulator of G-protein signaling 2
101902_at	2305.7	P	2378.8	P	701.1	P	1506.6	P	2342.25	1103.85	2.12189	2.12189	TRUE	TRUE	101902_at	Rbpsuh	19664	recombining binding protein suppressor of hairless (Drosophila)
95617_at	1763.1	P	2274.3	P	973.7	P	773.5	P	2018.7	873.6	2.31078	2.31078	TRUE	TRUE	95617_at	Rbl2	19651	retinoblastoma-like 2
96103_f_at	3889.4	P	4566.1	P	2328.3	P	1840.6	P	4227.75	2084.45	2.02823	2.02823	TRUE	TRUE	96103_f_at	Rad23b	19359	RAD23b homolog (S. cerevisiae)
104090_at	4301.6	P	1447	P	1747	P	1050.3	P	2874.3	1398.65	2.05505	2.05505	TRUE	TRUE	104090_at	Kif20a	19348	kinesin family member 20A
93718_at	353	P	481.2	P	232	A	-129.4	A	417.1	51.3	8.1306	8.1306	TRUE	FALSE	93718_at	Rab23	19335	RAB23, member RAS oncogene family
92329_at	562	P	675.5	P	86.1	A	-105.8	A	618.75	-9.85	-62.8173	62.8173	TRUE	FALSE	92329_at	Rab17	19329	RAB17, member RAS oncogene family
93867_at	2779.8	P	1535.6	P	861.1	P	915	P	2157.7	888.05	2.42971	2.42971	TRUE	TRUE	93867_at	Abcd4	19300	ATP-binding cassette, sub-family D (ALD), member 4
92356_at	15176.1	P	11541.8	P	2067	P	1117.6	P	13359	1592.3	8.38972	8.38972	TRUE	TRUE	92356_at	Ptpn8	19260	protein tyrosine phosphatase, non-receptor type 8
104598_at	17660.1	P	22318	P	2232.2	P	1670.8	P	19989	1951.5	10.2429	10.2429	TRUE	TRUE	104598_at	Dusp1	19252	dual specificity phosphatase 1
98385_at	2582.7	P	5229.2	P	1991.9	P	1463	P	3905.95	1727.45	2.26111	2.26111	TRUE	TRUE	98385_at	Ptpn14	19250	protein tyrosine phosphatase, non-receptor type 14
102105_f_at	3759.2	P	1547.1	P	-170.7	A	1500.6	P	2653.15	664.95	3.99	3.99	TRUE	FALSE	102105_f_at	Ptgds	19215	prostaglandin D2 synthase (brain)
101486_at	27958.9	P	9809	P	8738.6	P	6999	P	18884	7868.8	2.39985	2.39985	TRUE	TRUE	101486_at	Psmb10	19171	proteasome (prosome, macropain) subunit, beta type 10
97507_at	3977.2	P	4532.1	P	1488.5	P	1012.2	P	4254.65	1250.35	3.40277	3.40277	TRUE	TRUE	97507_at	Ppicap	19039	peptidylprolyl isomerase C-associated protein
102240_at	477.5	P	996.8	P	186.6	A	-168.2	A	737.15	9.2	80.125	80.125	TRUE	FALSE	102240_at	Ppargc1	19017	peroxisome proliferative activated receptor, gamma, coactivator 1
98508_s_at	4245.8	P	5065.7	P	3063.6	P	1160.8	P	4655.75	2112.2	2.20422	2.20422	TRUE	TRUE	98508_s_at	Ppap2a	19012	phosphatidic acid phosphatase 2a
93290_at	18239.1	P	14392	P	10057.6	P	5608.3	P	16315.5	7832.95	2.08294	2.08294	TRUE	TRUE	93290_at	Pnp	18950	purine-nucleoside phosphorylase
100607_at	2555.3	P	4095.3	P	-524.9	A	-583.9	P	3325.3	-554.4	-5.99802	5.99802	TRUE	FALSE	100607_at	Pld3	18807	phospholipase D3
94665_at	1274.8	P	2010.1	P	438.4	P	199.4	A	1642.45	318.9	5.15036	5.15036	TRUE	FALSE	94665_at	Pla2g5	18784	phospholipase A2, group V
100951_at	554.5	P	626.7	P	156.2	P	44	P	590.6	100.1	5.9001	5.9001	TRUE	TRUE	100951_at	Pkd2	18764	polycystic kidney disease 2
AFFX-PyruCarbMur/L09192_3_at	3128.2	P	2145.1	P	468.6	A	466.4	A	2636.65	467.5	5.63989	5.63989	TRUE	FALSE	AFFX-PyruCarbMur/L09192_3_at	Pcx	18563	pyruvate carboxylase
99664_at	290.7	P	365.8	P	77.5	A	-8.1	A	328.25	34.7	9.45965	9.45965	TRUE	FALSE	99664_at	Pcnt2	18541	pericentrin 2
95512_at	1247.3	P	937.9	P	84.9	P	106	A	1092.6	95.45	11.4468	11.4468	TRUE	FALSE	95512_at	Pcmt1	18537	protein-L-isoaspartate (D-aspartate) O-methyltransferase 1
94347_i_at	649.2	P	443.7	P	-130.5	A	429.8	P	546.45	149.65	3.65152	3.65152	TRUE	FALSE	94347_i_at	Pcmt1	18537	protein-L-isoaspartate (D-aspartate) O-methyltransferase 1
96140_at	35.2	P	455.1	P	288.6	A	-85	A	245.15	101.8	2.40815	2.40815	TRUE	FALSE	96140_at	Pcm1	18536	pericentriolar material 1
99489_at	3942.2	P	5591.8	P	1355.8	P	1487.8	P	4767	1421.8	3.35279	3.35279	TRUE	TRUE	99489_at	Osp94	18415	osmotic stress protein
94828_at	7618.6	P	4610.7	P	3471.2	P	1741.8	A	6114.65	2606.5	2.34592	2.34592	TRUE	FALSE	94828_at	Oprs1	18391	opioid receptor, sigma 1
102887_at	10138.3	P	11526	P	2403.6	P	1648.1	P	10832.1	2025.85	5.34697	5.34697	TRUE	TRUE	102887_at	Tnfrsf11b	18383	tumor necrosis factor receptor superfamily, member 11b (osteoprotegerin)
103394_at	7901.2	P	12117.9	P	335.8	A	54.9	A	10009.5	195.35	51.2391	51.2391	TRUE	FALSE	103394_at	Fxyd5	18301	FXYD domain-containing ion transport regulator 5
92249_g_at	3119.1	P	3216.1	P	550	A	1508.6	P	3167.6	1029.3	3.07743	3.07743	TRUE	FALSE	92249_g_at	Nr4a2	18227	nuclear receptor subfamily 4, group A, member 2
92248_at	1853.1	P	2147	P	40	A	949.7	P	2000.05	494.85	4.04173	4.04173	TRUE	FALSE	92248_at	Nr4a2	18227	nuclear receptor subfamily 4, group A, member 2
96666_at	521.1	P	1172.3	P	-246.6	P	-425.1	P	846.7	-335.85	-2.52107	2.52107	TRUE	TRUE	96666_at	Ntan1	18203	N-terminal Asn amidase
96562_at	2554.1	P	2615.7	P	1389.2	P	467.3	A	2584.9	928.25	2.7847	2.7847	TRUE	FALSE	96562_at	Slc11a1	18173	solute carrier family 11 (proton-coupled divalent metal ion transporters), member 1
102780_at	1078.3	P	941.1	P	274.5	P	504	A	1009.7	389.25	2.59396	2.59396	TRUE	FALSE	102780_at	Npn3	18154	neoplastic progression 3
104420_at	3860.6	P	7903	P	956	P	748.8	P	5881.8	852.4	6.90028	6.90028	TRUE	TRUE	104420_at	Nos2	18126	nitric oxide synthase 2, inducible, macrophage
102229_at	3290.8	P	1546.8	P	36.8	A	-841.9	P	2418.8	-402.55	-6.00869	6.00869	TRUE	FALSE	102229_at	Nmt2	18108	N-myristoyltransferase 2
93935_at	576.4	P	491.2	P	250.5	A	216.7	A	533.8	233.6	2.2851	2.2851	TRUE	FALSE	93935_at	Nlk	18099	nemo like kinase
99982_at	20561.1	P	13501.1	P	3061.3	P	6194.9	P	17031.1	4628.1	3.67993	3.67993	TRUE	TRUE	99982_at	Nfkbib	18036	nuclear factor of kappa light chain gene enhancer in B-cells inhibitor, beta
92562_at	4910.3	P	4086.8	P	362.4	A	1054.4	P	4498.55	708.4	6.3503	6.3503	TRUE	FALSE	92562_at	Nfe2l2	18024	nuclear, factor, erythroid derived 2, like 2
93073_at	3761.4	P	2788.8	P	-70.8	M	181.7	A	3275.1	55.45	59.064	59.064	TRUE	FALSE	93073_at	Nfatc2	18019	nuclear factor of activated T-cells, cytoplasmic 2
103662_at	16356.4	P	19787.5	P	4568.6	P	1281.3	P	18072	2924.95	6.17855	6.17855	TRUE	TRUE	103662_at	Ncf4	17972	neutrophil cytosolic factor 4
98417_at	1241.1	P	2963.9	P	-17.7	A	309.4	M	2102.5	145.85	14.4155	14.4155	TRUE	FALSE	98417_at	Mx1	17857	myxovirus (influenza virus) resistance 1
96199_at	1075.4	P	6942.5	P	851.1	P	620	P	4008.95	735.55	5.45028	5.45028	TRUE	TRUE	96199_at	Mtm1	17772	X-linked myotubular myopathy gene 1
95340_at	25267.4	P	15890.9	P	7258.9	M	5112.4	A	20579.2	6185.65	3.32692	3.32692	TRUE	FALSE	95340_at	Mt3	17751	metallothionein 3
101973_at	18908.4	P	17893.9	P	7741.9	P	3541.6	P	18401.2	5641.75	3.2616	3.2616	TRUE	TRUE	101973_at	Cited2	17684	Cbp/p300-interacting transactivator, with Glu/Asp-rich carboxy-terminal domain, 2
101082_at	1944.5	P	2096.5	P	1115	P	747.7	P	2020.5	931.35	2.16943	2.16943	TRUE	TRUE	101082_at	Mod1	17436	malic enzyme, supernatant
102285_at	5255.3	P	1964.3	P	17.5	A	345.6	A	3609.8	181.55	19.8832	19.8832	TRUE	FALSE	102285_at	Mgmt	17314	O-6-methylguanine-DNA methyltransferase
98110_at	12186.9	P	9278.8	P	5094.6	P	5393.1	P	10732.9	5243.85	2.04675	2.04675	TRUE	TRUE	98110_at	Mdm2	17246	transformed mouse 3T3 cell double minute 2
99562_at	7128.6	P	7296.7	P	2404.7	P	2931.9	P	7212.65	2668.3	2.70309	2.70309	TRUE	TRUE	99562_at	Man2b1	17159	mannosidase 2, alpha B1
96865_at	5828.4	P	6412.3	P	1785.3	P	1170.6	P	6120.35	1477.95	4.14111	4.14111	TRUE	TRUE	96865_at	Marcks	17118	myristoylated alanine rich protein kinase C substrate
103258_at	7934.2	P	19242	P	3516	P	4478.8	P	13588.1	3997.4	3.39923	3.39923	TRUE	TRUE	103258_at	Ly75	17076	lymphocyte antigen 75
101073_at	6038.8	P	13940.4	P	4079.7	P	4849.1	P	9989.6	4464.4	2.23761	2.23761	TRUE	TRUE	101073_at	Lrp1	16971	low density lipoprotein receptor-related protein 1
93038_f_at	8404.7	P	6322.8	P	-274.6	A	-316.7	A	7363.75	-295.65	-24.907	24.907	TRUE	FALSE	93038_f_at	Anxa1	16952	annexin A1
93037_i_at	1410.2	P	832.7	P	57.9	A	-132.4	A	1121.45	-37.25	-30.106	30.106	TRUE	FALSE	93037_i_at	Anxa1	16952	annexin A1
98059_s_at	18840.8	P	14736.4	P	2814.1	P	4363.9	P	16788.6	3589	4.67779	4.67779	TRUE	TRUE	98059_s_at	Lmna	16905	lamin A
95706_at	5803.2	P	21455.8	P	-357.7	A	-622.2	A	13629.5	-489.95	-27.8181	27.8181	TRUE	FALSE	95706_at	Lgals3	16854	lectin, galactose binding, soluble 3
102957_at	1206.5	P	8631.7	P	510.9	P	607.1	P	4919.1	559	8.79982	8.79982	TRUE	TRUE	102957_at	Lcp2	16822	lymphocyte cytosolic protein 2
93793_at	7425.3	P	10926.4	P	4405.7	P	4600.1	P	9175.85	4502.9	2.03776	2.03776	TRUE	TRUE	93793_at	Lasp1	16796	LIM and SH3 protein 1
98392_at	2018.1	P	3174.5	P	1110	M	837.7	A	2596.3	973.85	2.66602	2.66602	TRUE	FALSE	98392_at	Lag3	16768	lymphocyte-activation gene 3
95775_f_at	17584.8	P	660.4	P	26.3	A	-135.3	A	9122.6	-54.5	-167.387	167.387	TRUE	FALSE	95775_f_at	Klk1	16623	kallikrein 1
102693_f_at	15882.8	P	212	P	-75.5	A	-34	A	8047.4	-54.75	-146.984	146.984	TRUE	FALSE	102693_f_at	Klk26	16618	kallikrein 26
100061_f_at	4117.9	P	348.2	P	43.7	A	374	A	2233.05	208.85	10.6921	10.6921	TRUE	FALSE	100061_f_at	Klk6	16612	kallikrein 6
102892_at	746.5	P	2543.9	P	565.6	P	417.7	M	1645.2	491.65	3.34628	3.34628	TRUE	FALSE	102892_at	Kcnab2	16498	potassium voltage-gated channel, shaker-related subfamily, beta member 2
102725_at	573.3	P	354.4	P	-249.6	A	-179.8	A	463.85	-214.7	-2.16046	2.16046	TRUE	FALSE	102725_at	Kcnab1	16497	potassium voltage-gated channel, shaker-related subfamily, beta member 1
104522_at	3693.3	P	3800.9	P	1831	P	1852.2	P	3747.1	1841.6	2.0347	2.0347	TRUE	TRUE	104522_at	Itsn	16443	intersectin (SH3 domain protein 1A)
94977_at	1899.8	P	5991.4	P	1296.5	P	731.9	P	3945.6	1014.2	3.89036	3.89036	TRUE	TRUE	94977_at	Itpr1	16438	inositol 1,4,5-triphosphate receptor 1
93895_s_at	3957.2	P	5788.9	P	2661.3	P	1539.3	P	4873.05	2100.3	2.32017	2.32017	TRUE	TRUE	93895_s_at	Itpr1	16438	inositol 1,4,5-triphosphate receptor 1
95292_at	1193.3	P	1871.7	P	335.6	A	55.7	A	1532.5	195.65	7.83286	7.83286	TRUE	FALSE	95292_at	Itga4	16401	integrin alpha 4
102655_at	974.7	P	1138	P	306.5	A	218	A	1056.35	262.25	4.02803	4.02803	TRUE	FALSE	102655_at	Itga4	16401	integrin alpha 4
98773_s_at	1166.1	P	3029.8	P	417	P	158.2	A	2097.95	287.6	7.29468	7.29468	TRUE	FALSE	98773_s_at	Irg1	16365	immunoresponsive gene 1
94398_s_at	1249.3	P	2249.4	P	-326.4	A	-1044.8	A	1749.35	-685.6	-2.55156	2.55156	TRUE	FALSE	94398_s_at	Inpp5b	16330	inositol polyphosphate-5-phosphatase B
101917_at	788.2	P	638.4	P	174.3	A	260.6	A	713.3	217.45	3.28029	3.28029	TRUE	FALSE	101917_at	Il2ra	16184	interleukin 2 receptor, alpha chain
93871_at	24311.5	P	6394.9	P	1356.8	P	2567.5	P	15353.2	1962.15	7.82468	7.82468	TRUE	TRUE	93871_at	Il1rn	16181	interleukin 1 receptor antagonist
98240_at	796.8	P	710.8	P	279.6	A	-438	A	753.8	-79.2	-9.51768	9.51768	TRUE	FALSE	98240_at	Il12rb1	16161	interleukin 12 receptor, beta 1
103904_at	1769.2	P	1536.6	P	102.6	A	-304.6	A	1652.9	-101	-16.3653	16.3653	TRUE	FALSE	103904_at	Igfbp6	16012	insulin-like growth factor binding protein 6
99334_at	493.1	P	2957.1	P	-54.8	A	-80.6	A	1725.1	-67.7	-25.4815	25.4815	TRUE	FALSE	99334_at	Ifng	15978	interferon gamma
100483_at	3355.6	P	4956.6	P	1681.1	P	2073.5	P	4156.1	1877.3	2.21387	2.21387	TRUE	TRUE	100483_at	Ifnar1	15975	interferon (alpha and beta) receptor 1
104750_at	1104.2	P	600.3	P	203.8	P	-742.2	A	852.25	-269.2	-3.16586	3.16586	TRUE	FALSE	104750_at	Ifi47	15953	interferon gamma inducible protein
97409_at	1719.9	P	525.8	P	932.2	P	153.5	A	1122.85	542.85	2.06844	2.06844	TRUE	FALSE	97409_at	Ifi1	15944	interferon inducible protein 1
99109_at	11484.7	P	9967.9	P	5803.8	P	4532.8	P	10726.3	5168.3	2.0754	2.0754	TRUE	TRUE	99109_at	Ier2	15936	immediate early response 2
97731_at	2279.5	P	2240.2	P	-2.7	A	44.6	A	2259.85	20.95	107.869	107.869	TRUE	FALSE	97731_at	Indo	15930	indoleamine-pyrrole 2,3 dioxygenase
94380_at	1766.1	P	252	P	357.3	A	-360.8	A	1009.05	-1.75	-576.6	576.6	TRUE	FALSE	94380_at	Ide	15925	insulin degrading enzyme
93013_at	7859.1	P	19521.9	P	2601.5	P	2321.9	P	13690.5	2461.7	5.5614	5.5614	TRUE	TRUE	93013_at	Idb2	15902	inhibitor of DNA binding 2
97515_at	4261.1	P	1562.1	P	644.9	P	656.4	A	2911.6	650.65	4.47491	4.47491	TRUE	FALSE	97515_at	Hsd17b4	15488	hydroxysteroid (17-beta) dehydrogenase 4
93737_at	1794.6	P	495.3	P	89.7	A	-723.8	A	1144.95	-317.05	-3.61126	3.61126	TRUE	FALSE	93737_at	Eif2ak1	15467	eukaryotic translation initiation factor 2 alpha kinase 1
92484_at	976.1	P	809.9	P	409.3	M	449.1	A	893	429.2	2.08062	2.08062	TRUE	FALSE	92484_at	Hivep2	15273	human immunodeficiency virus type I enhancer binding protein 2
100286_at	434	P	1413.5	P	525.4	P	173.2	P	923.75	349.3	2.64457	2.64457	TRUE	TRUE	100286_at	Mst1	15235	macrophage stimulating 1 (hepatocyte growth factor-like)
98831_at	5604.5	P	10006.3	P	1278.4	P	1310	A	7805.4	1294.2	6.03106	6.03106	TRUE	FALSE	98831_at	Foxj1	15223	forkhead box J1
104014_at	499	P	1110.4	P	307.9	A	61.5	A	804.7	184.7	4.35679	4.35679	TRUE	FALSE	104014_at	Hfe	15216	hemochromatosis
92730_at	1647.8	P	10396.4	P	882.5	P	1024.7	P	6022.1	953.6	6.31512	6.31512	TRUE	TRUE	92730_at	Dtr	15200	diphtheria toxin receptor
96046_at	3339.5	P	3242.2	P	1349	P	1343.5	P	3290.85	1346.25	2.44446	2.44446	TRUE	TRUE	96046_at	Hdac1	15181	histone deacetylase 1
92580_at	4774.3	P	5199.2	P	1624.3	P	1923.1	P	4986.75	1773.7	2.8115	2.8115	TRUE	TRUE	92580_at	Hars	15115	histidyl-tRNA synthetase
101045_at	4611.3	P	9557	P	3231.6	P	2168.8	P	7084.15	2700.2	2.62356	2.62356	TRUE	TRUE	101045_at	Hadh2	15108	hydroxyacyl-Coenzyme A dehydrogenase type II
98472_at	9003.6	P	9877.5	P	3929.3	P	4062.6	P	9440.55	3995.95	2.36253	2.36253	TRUE	TRUE	98472_at	H2-T23	15040	histocompatibility 2, T region locus 23
93865_s_at	6951.6	P	7617.5	P	2632.4	P	4163.5	P	7284.55	3397.95	2.14381	2.14381	TRUE	TRUE	93865_s_at	H2-T10	15024	histocompatibility 2, T region locus 10
101658_f_at	23627	P	26125.2	P	4169	P	11407.4	P	24876.1	7788.2	3.19408	3.19408	TRUE	TRUE	101658_f_at	H2-Q8	15019	histocompatibility 2, Q region locus 8
97173_f_at	26737	P	33889.1	P	5645.8	P	11876.9	P	30313	8761.35	3.45986	3.45986	TRUE	TRUE	97173_f_at	H2-Q10	15007	histocompatibility 2, Q region locus 10
98035_g_at	13815.9	P	9124.6	P	1616.7	P	897.6	A	11470.2	1257.15	9.12401	9.12401	TRUE	FALSE	98035_g_at	H2-DMb1	14999	histocompatibility 2, class II, locus Mb1
98034_at	4743.3	P	3222.2	P	464.8	A	-337.3	A	3982.75	63.75	62.4745	62.4745	TRUE	FALSE	98034_at	H2-DMb1	14999	histocompatibility 2, class II, locus Mb1
93092_at	10633.6	P	6017.1	P	1992.9	A	2545.9	P	8325.35	2269.4	3.66852	3.66852	TRUE	FALSE	93092_at	H2-DMa	14998	histocompatibility 2, class II, locus DMa
100998_at	22900.6	P	14718.4	P	5812	P	6665.4	P	18809.5	6238.7	3.01497	3.01497	TRUE	TRUE	100998_at	H2-Ab1	14961	histocompatibility 2, class II antigen A, beta 1
98544_at	12112.8	P	19205	P	5457.7	P	6396.6	P	15658.9	5927.15	2.64189	2.64189	TRUE	TRUE	98544_at	Guk1	14923	guanylate kinase 1
93588_at	5484.8	P	6753.8	P	2744.6	P	2730.9	P	6119.3	2737.75	2.23516	2.23516	TRUE	TRUE	93588_at	Gtl3	14894	gene trap locus 3
104603_at	374.5	P	762.4	P	417	A	-823.3	A	568.45	-203.15	-2.79818	2.79818	TRUE	FALSE	104603_at	Gstt2	14872	glutathione S-transferase, theta 2
93543_f_at	23290.9	P	17740.2	P	2065	P	4239.9	P	20515.5	3152.45	6.50781	6.50781	TRUE	TRUE	93543_f_at	Gstm1	14862	glutathione S-transferase, mu 1
102094_f_at	17339.6	P	9988	P	911.4	A	1352.6	P	13663.8	1132	12.0705	12.0705	TRUE	FALSE	102094_f_at	Gstm1	14862	glutathione S-transferase, mu 1
98965_at	3893.3	P	2808.5	P	2084.6	P	1133.1	P	3350.9	1608.85	2.08279	2.08279	TRUE	TRUE	98965_at	Grcc3f	14792	gene rich cluster, C3f gene
93690_at	2651.7	P	10409.6	P	1002.5	A	1330.9	A	6530.65	1166.7	5.59754	5.59754	TRUE	FALSE	93690_at	Grb10	14783	growth factor receptor bound protein 10
100438_at	3088.7	P	8248.7	P	2983.2	P	2188.2	P	5668.7	2585.7	2.19233	2.19233	TRUE	TRUE	100438_at	Gpr19	14760	G protein-coupled receptor 19
100122_at	934.1	P	1595.8	P	225.7	A	257.2	A	1264.95	241.45	5.23897	5.23897	TRUE	FALSE	100122_at	Gnb5	14697	guanine nucleotide binding protein, beta 5
101197_at	2093	P	6972.9	P	-332.8	A	-325.2	A	4532.95	-329	-13.778	13.778	TRUE	FALSE	101197_at	Glrp1	14659	glutamine repeat protein 1
99649_at	400.1	P	784.6	P	115.1	P	72.1	A	592.35	93.6	6.32853	6.32853	TRUE	FALSE	99649_at	Gclc	14629	glutamate-cysteine ligase, catalytic subunit
100065_r_at	6700.6	P	7598.8	P	1665.6	P	2014.9	P	7149.7	1840.25	3.88518	3.88518	TRUE	TRUE	100065_r_at	Gja1	14609	gap junction membrane channel protein alpha 1
100064_f_at	23406.6	P	39312.8	P	10155.9	P	6545.7	P	31359.7	8350.8	3.75529	3.75529	TRUE	TRUE	100064_f_at	Gja1	14609	gap junction membrane channel protein alpha 1
100085_at	2794.1	P	3217.2	P	-534	A	-798	A	3005.65	-666	-4.51299	4.51299	TRUE	FALSE	100085_at	Ggt1	14598	gamma-glutamyltransferase 1
103259_at	1912.8	P	1362.1	P	147.5	A	931.4	A	1637.45	539.45	3.03541	3.03541	TRUE	FALSE	103259_at	Gfi1	14581	growth factor independent 1
94338_g_at	955.9	P	3392.8	P	1233.1	P	803	P	2174.35	1018.05	2.1358	2.1358	TRUE	TRUE	94338_g_at	Gas2	14453	growth arrest specific 2
104616_g_at	2189.8	P	1880.1	P	875.6	P	917.4	P	2034.95	896.5	2.26988	2.26988	TRUE	TRUE	104616_g_at	Galt	14430	galactose-1-phosphate uridyl transferase
99011_at	273.8	P	920.3	P	336.3	A	193.9	A	597.05	265.1	2.25217	2.25217	TRUE	FALSE	99011_at	Galnt3	14425	UDP-N-acetyl-alpha-D-galactosamine:polypeptide N-acetylgalactosaminyltransferase 3
103510_at	16469.6	P	13753	P	3405.9	P	6013.5	P	15111.3	4709.7	3.20855	3.20855	TRUE	TRUE	103510_at	Gabt2	14411	gamma-aminobutyric acid (GABA-A) transporter 2
100675_at	3243.7	P	6549.7	P	113.2	A	94.3	A	4896.7	103.75	47.1971	47.1971	TRUE	FALSE	100675_at	Gabrr1	14408	gamma-aminobutyric acid (GABA-C) receptor, subunit rho 1
101294_g_at	4251.7	P	3537.3	P	1235.8	P	1630.1	P	3894.5	1432.95	2.71782	2.71782	TRUE	TRUE	101294_g_at	G6pd2	14380	glucose-6-phosphate dehydrogenase 2
101894_s_at	2213	P	2367.9	P	731.1	P	549.6	P	2290.45	640.35	3.57687	3.57687	TRUE	TRUE	101894_s_at	Fts	14339	fused toes
101892_f_at	2361.6	P	1954.6	P	798.5	P	458.2	P	2158.1	628.35	3.43455	3.43455	TRUE	TRUE	101892_f_at	Fts	14339	fused toes
99835_at	3635.9	P	1912.4	P	-322.1	A	-634.4	A	2774.15	-478.25	-5.80063	5.80063	TRUE	FALSE	99835_at	Fosl1	14283	fos-like antigen 1
103638_at	730.4	P	605.9	P	345.4	P	156.9	A	668.15	251.15	2.66036	2.66036	TRUE	FALSE	103638_at	Fnbp1	14269	formin binding protein 1
100613_at	9351	P	6852.6	P	4192.6	P	3334.5	P	8101.8	3763.55	2.1527	2.1527	TRUE	TRUE	100613_at	Fkbp8	14232	FK506 binding protein 8
100986_at	5895.5	P	7208.1	P	2611.1	P	2113	P	6551.8	2362.05	2.77378	2.77378	TRUE	TRUE	100986_at	Fhl2	14200	four and a half LIM domains 2
92587_at	13547.6	P	26108.1	P	6961.6	P	9491.1	P	19827.8	8226.35	2.41029	2.41029	TRUE	TRUE	92587_at	Fdx1	14148	ferredoxin 1
94075_at	1057.3	P	1902.3	P	-182.4	A	-152.3	A	1479.8	-167.35	-8.84255	8.84255	TRUE	FALSE	94075_at	Fabp1	14080	fatty acid binding protein 1, liver
102748_at	3764.1	P	1871.5	P	40.7	A	-181	A	2817.8	-70.15	-40.1682	40.1682	TRUE	FALSE	102748_at	F5	14067	coagulation factor V
98025_at	665.3	P	1089.4	P	789	P	37.2	A	877.35	413.1	2.12382	2.12382	TRUE	FALSE	98025_at	Evi2	14017	ecotropic viral integration site 2
92553_at	25341.8	P	19458.1	P	6251.1	P	8972.6	P	22400	7611.85	2.94277	2.94277	TRUE	TRUE	92553_at	Es10	13885	esterase 10
102346_at	2138.1	P	1023.3	P	469.1	P	340.5	P	1580.7	404.8	3.90489	3.90489	TRUE	TRUE	102346_at	Ercc3	13872	excision repair cross-complementing rodent repair deficiency, complementation group 3
103263_at	4402.7	P	2388.2	P	1957.7	P	1280.5	P	3395.45	1619.1	2.09712	2.09712	TRUE	TRUE	103263_at	Epc1	13831	enhancer of polycomb homolog 1 (Drosophila)
93880_at	3690.8	P	2668.7	P	337.3	A	38.2	A	3179.75	187.75	16.9361	16.9361	TRUE	FALSE	93880_at	Eomes	13813	eomesodermin homolog (Xenopus laevis)
103532_at	1571.3	P	602.2	P	-53.6	A	-96.4	A	1086.75	-75	-14.49	14.49	TRUE	FALSE	103532_at	Eomes	13813	eomesodermin homolog (Xenopus laevis)
96344_at	8866.8	P	4441.1	P	2834.2	P	3495.9	P	6653.95	3165.05	2.10232	2.10232	TRUE	TRUE	96344_at	Eno3	13808	enolase 3, beta muscle
97426_at	4397.9	P	9998.8	P	113.6	P	309	A	7198.35	211.3	34.067	34.067	TRUE	FALSE	97426_at	Emp1	13730	epithelial membrane protein 1
99459_f_at	1438.2	P	925.8	P	580.4	M	263	A	1182	421.7	2.80294	2.80294	TRUE	FALSE	99459_f_at	Mark2	13728	MAP/microtubule affinity-regulating kinase 2
93058_at	10860.9	P	8095.1	P	4624	P	3000.7	P	9478	3812.35	2.48613	2.48613	TRUE	TRUE	93058_at	Eif1a	13664	eukaryotic translation initiation factor 1A
94716_f_at	18840.4	P	860.8	P	52.9	A	472.6	A	9850.6	262.75	37.4904	37.4904	TRUE	FALSE	94716_f_at	Klk9	13648	kallikrein 9
101289_f_at	14531	P	714.1	P	123.2	A	-160.3	A	7622.55	-18.55	-410.919	410.919	TRUE	FALSE	101289_f_at	Klk22	13646	kallikrein 22
100495_at	932.4	P	1319.1	P	-786.5	M	712.3	P	1125.75	-37.1	-30.3437	30.3437	TRUE	FALSE	100495_at	Dvl2	13543	dishevelled 2, dsh homolog (Drosophila)
100142_at	1422.3	P	1174.2	P	758.7	P	174.9	A	1298.25	466.8	2.78117	2.78117	TRUE	FALSE	100142_at	Dgcr2	13356	DiGeorge syndrome critical region gene 2
98527_at	8610.1	P	4294.1	P	2037	P	2156.6	P	6452.1	2096.8	3.07712	3.07712	TRUE	TRUE	98527_at	Dci	13177	dodecenoyl-Coenzyme A delta isomerase (3,2 trans-enoyl-Coenyme A isomerase)
103596_at	2272.9	P	1115	P	187.8	M	138.7	A	1693.95	163.25	10.3764	10.3764	TRUE	FALSE	103596_at	Dgka	13139	diacylglycerol kinase, alpha
92198_s_at	781.4	P	1709.6	P	208.7	A	390	A	1245.5	299.35	4.16068	4.16068	TRUE	FALSE	92198_s_at	Daf2	13137	decay accelerating factor 2
103617_at	1201.9	P	1456.9	P	264.6	P	516.5	P	1329.4	390.55	3.40392	3.40392	TRUE	TRUE	103617_at	Daf1	13136	decay accelerating factor 1
101963_at	4514.2	P	9035.8	P	-126	A	173.1	A	6775	23.55	287.686	287.686	TRUE	FALSE	101963_at	Ctsl	13039	cathepsin L
93810_at	11065	P	24135.3	P	4240.8	P	8430.3	P	17600.2	6335.55	2.778	2.778	TRUE	TRUE	93810_at	Ctsd	13033	cathepsin D
92554_at	654.8	P	1419.1	P	-8.3	A	-61.9	A	1036.95	-35.1	-29.5427	29.5427	TRUE	FALSE	92554_at	Ctbp2	13017	C-terminal binding protein 2
99586_at	23947.2	P	46735.4	P	16543.9	P	17146.5	P	35341.3	16845.2	2.098	2.098	TRUE	TRUE	99586_at	Cst3	13010	cystatin C
92608_at	5902.2	P	7209.3	P	2162.5	P	3224.1	P	6555.75	2693.3	2.4341	2.4341	TRUE	TRUE	92608_at	Csrp1	13007	cysteine and glycine-rich protein 1
104546_g_at	430.7	P	739.4	P	133.8	A	-532.3	A	585.05	-199.25	-2.93626	2.93626	TRUE	FALSE	104546_g_at	Csnk2a1-rs4	12999	casein kinase II, alpha 1 related sequence 4
103210_at	12368.8	P	7534.3	P	399.7	M	556	P	9951.55	477.85	20.8257	20.8257	TRUE	FALSE	103210_at	Csf2rb2	12984	colony stimulating factor 2 receptor, beta 2, low-affinity (granulocyte-macrophage)
94748_g_at	10635.1	P	9870.1	P	799	A	400.6	A	10252.6	599.8	17.0934	17.0934	TRUE	FALSE	94748_g_at	Csf2rb1	12983	colony stimulating factor 2 receptor, beta 1, low-affinity (granulocyte-macrophage)
94747_at	16302.7	P	11126.4	P	-425.9	A	-877.8	A	13714.5	-651.85	-21.0394	21.0394	TRUE	FALSE	94747_at	Csf2rb1	12983	colony stimulating factor 2 receptor, beta 1, low-affinity (granulocyte-macrophage)
104354_at	1294.4	P	2815.6	P	76	A	113.8	A	2055	94.9	21.6544	21.6544	TRUE	FALSE	104354_at	Csf1r	12978	colony stimulating factor 1 receptor
93391_at	429.7	P	373.7	P	164.6	P	78.3	A	401.7	121.45	3.30753	3.30753	TRUE	FALSE	93391_at	Crygs	12970	crystallin, gamma S
99643_f_at	17886	P	34634	P	163.7	A	143.2	A	26260	153.45	171.131	171.131	TRUE	FALSE	99643_f_at	Cpe	12876	carboxypeptidase E
99642_i_at	14875.5	P	35016.8	P	240.1	A	50.7	A	24946.2	145.4	171.569	171.569	TRUE	FALSE	99642_i_at	Cpe	12876	carboxypeptidase E
93582_at	3609	P	3903.8	P	1842.2	P	1910.9	P	3756.4	1876.55	2.00176	2.00176	TRUE	TRUE	93582_at	Coq7	12850	demethyl-Q 7
99637_at	1090.7	P	2409.8	P	106	A	-268.9	A	1750.25	-81.45	-21.4886	21.4886	TRUE	FALSE	99637_at	Col15a1	12819	procollagen, type XV
104704_at	645.7	P	488.2	P	99.5	A	67.8	A	566.95	83.65	6.77764	6.77764	TRUE	FALSE	104704_at	Clcn4-2	12727	chloride channel 4-2
103516_at	3388.5	P	1745.8	P	-22.3	A	-71.5	A	2567.15	-46.9	-54.7367	54.7367	TRUE	FALSE	103516_at	Celsr1	12614	cadherin EGF LAG seven-pass G-type receptor 1
94881_at	10069.2	P	17279	P	6099.3	P	6735.3	P	13674.1	6417.3	2.13082	2.13082	TRUE	TRUE	94881_at	Cdkn1a	12575	cyclin-dependent kinase inhibitor 1A (P21)
100444_at	1892.1	P	3095.5	P	1030.6	P	616.8	P	2493.8	823.7	3.02756	3.02756	TRUE	TRUE	100444_at	Cdk5	12568	cyclin-dependent kinase 5
95661_at	240.5	P	863.4	P	-173.4	A	-111	A	551.95	-142.2	-3.8815	3.8815	TRUE	FALSE	95661_at	Cd9	12527	CD9 antigen
102830_at	2515	P	1592.2	P	522.6	P	1015.8	P	2053.6	769.2	2.66979	2.66979	TRUE	TRUE	102830_at	Cd86	12524	CD86 antigen
103016_s_at	14600.2	P	19587.2	P	245.2	P	1596	P	17093.7	920.6	18.568	18.568	TRUE	TRUE	103016_s_at	Cd68	12514	CD68 antigen
100001_at	5657.6	P	4501.5	P	1210.3	P	1613.3	P	5079.55	1411.8	3.59792	3.59792	TRUE	TRUE	100001_at	Cd3g	12502	CD3 antigen, gamma polypeptide
102971_at	3030.4	P	2316.2	P	1933.4	M	27.2	A	2673.3	980.3	2.72702	2.72702	TRUE	FALSE	102971_at	Cd3e	12501	CD3 antigen, epsilon polypeptide
102237_at	3426.2	P	4847.9	P	831.5	P	642.9	P	4137.05	737.2	5.61184	5.61184	TRUE	TRUE	102237_at	Cd28	12487	CD28 antigen
93364_at	4803.1	P	2675.9	P	1722.5	P	1096.6	P	3739.5	1409.55	2.65297	2.65297	TRUE	TRUE	93364_at	Catna1	12385	catenin alpha 1
102426_at	4439	P	8312.5	P	943.1	A	1951.4	A	6375.75	1447.25	4.40542	4.40542	TRUE	FALSE	102426_at	Casq1	12372	calsequestrin 1
102316_at	4048.8	P	2898.9	P	1101.9	P	1102.8	A	3473.85	1102.35	3.15131	3.15131	TRUE	FALSE	102316_at	Capn5	12337	calpain 5
100569_at	25150.2	P	51110.4	P	6849.9	P	6240.3	P	38130.3	6545.1	5.82578	5.82578	TRUE	TRUE	100569_at	Anxa2	12306	annexin A2
93497_at	7895.4	P	3656.8	P	1122.2	P	1259.1	P	5776.1	1190.65	4.85122	4.85122	TRUE	TRUE	93497_at	C3	12266	complement component 3
92597_s_at	1704.7	P	1607.3	P	811.4	P	428.9	P	1656	620.15	2.67032	2.67032	TRUE	TRUE	92597_s_at	Atp6v1b2	11966	ATPase, H+ transporting, V1 subunit B, isoform 2
95745_g_at	13334	P	11471.1	P	4597.2	P	7602.4	P	12402.5	6099.8	2.03327	2.03327	TRUE	TRUE	95745_g_at	Atp6v1a1	11964	ATPase, H+ transporting, V1 subunit A, isoform 1
101984_at	25271.1	P	39209.2	P	11011.2	P	15732.4	P	32240.2	13371.8	2.41106	2.41106	TRUE	TRUE	101984_at	Atox1	11927	ATX1 (antioxidant protein 1) homolog 1 (yeast)
93498_s_at	2490.3	P	2428	P	637.5	P	956.2	P	2459.15	796.85	3.08609	3.08609	TRUE	TRUE	93498_s_at	Aplp2	11804	amyloid beta (A4) precursor-like protein 2
103796_at	5391.9	P	8860.5	P	2961.5	P	2698.5	P	7126.2	2830	2.51809	2.51809	TRUE	TRUE	103796_at	Apaf1	11783	apoptotic protease activating factor 1
104565_at	1542.4	P	789.7	P	802.8	P	234.9	M	1166.05	518.85	2.24737	2.24737	TRUE	FALSE	104565_at	Ap4s1	11782	adaptor-related protein complex AP-4, sigma 1
92288_at	1294.6	P	732.8	P	285.1	A	544.6	P	1013.7	414.85	2.44353	2.44353	TRUE	FALSE	92288_at	Ap1g1	11765	adaptor protein complex AP-1, gamma 1 subunit
96256_at	11738.2	P	10233.9	P	5642.2	P	4458.9	P	10986	5050.55	2.17522	2.17522	TRUE	TRUE	96256_at	Prdx3	11757	peroxiredoxin 3
93587_at	767.6	P	131.8	P	538.3	P	-424.9	A	449.7	56.7	7.93122	7.93122	TRUE	FALSE	93587_at	Anxa7	11750	annexin A7
102815_at	5755.9	P	7775.1	P	1081.8	P	1336.1	P	6765.5	1208.95	5.59618	5.59618	TRUE	TRUE	102815_at	Anxa11	11744	annexin A11
94392_f_at	110.3	P	171.8	P	-11	A	108.6	A	141.05	48.8	2.89037	2.89037	TRUE	FALSE	94392_f_at	Ang	11727	angiogenin
104407_at	410.1	P	112.2	P	-61.3	A	106.8	A	261.15	22.75	11.4791	11.4791	TRUE	FALSE	104407_at	Alcam	11658	activated leukocyte cell adhesion molecule
103443_at	1266.5	P	2166.2	P	458.6	A	545.3	A	1716.35	501.95	3.41936	3.41936	TRUE	FALSE	103443_at	Aim1	11630	absent in melanoma 1
101578_f_at	14461	P	12469.1	P	2931.5	P	8694.5	P	13465	5813	2.31637	2.31637	TRUE	TRUE	101578_f_at	Actb	11461	actin, beta, cytoplasmic
95978_at	2458.5	P	5582.5	P	1515.5	P	1660.9	P	4020.5	1588.2	2.53148	2.53148	TRUE	TRUE	95978_at
95029_at	1604.6	P	1991.3	P	993.6	A	641.6	A	1797.95	817.6	2.19906	2.19906	TRUE	FALSE	95029_at
93889_f_at	990.7	P	2645.5	P	383.9	P	646	P	1818.1	514.95	3.53063	3.53063	TRUE	TRUE	93889_f_at
103710_at	1325.5	P	1860.7	P	1056.6	P	432.1	P	1593.1	744.35	2.14026	2.14026	TRUE	TRUE	103710_at
103303_at	1351.5	P	968.8	P	493.8	P	192.9	A	1160.15	343.35	3.37891	3.37891	TRUE	FALSE	103303_at
