# Supplementary material for: Involvement of HTLV-I Tax and CREB in aneuploidy: a bioinformatics approach
Source: Retrovirology. 2006 Jul 5;3:43. doi: 10.1186/1742-4690-3-43 (PMC1553470; doi:10.1186/1742-4690-3-43)
Supplement: Additional File 2 — wtminus_less_703minus_annotated. [file 1742-4690-3-43-S2.xls]

## Sheet: Sheet1
	Avg Diff	Abs Call	Avg Diff	Abs Call	Avg Diff	Abs Call	Avg Diff	Abs Call	Mean wt	Mean 703	wt / 703	703 / wt	ABS	WT Detection Filter	703 Detection Filter	AFFYID	SYMBOL	LOCUSLINK	GENENAME
95848_at	671.5	P	591.7	P	1839.2	P	3195.3	P	631.6	2517.25	0.250909	3.98551	3.98551	TRUE	TRUE	95848_at	2900097C17Rik	347740	RIKEN cDNA 2900097C17 gene
103010_at	372.9	P	437.7	P	539.1	P	1381.9	P	405.3	960.5	0.421968	2.36985	2.36985	TRUE	TRUE	103010_at		330306	similar to Cadherin-11 precursor (Osteoblast-cadherin) (OB-cadherin) (OSF-4)
98910_at	5102.5	P	6046.8	P	16661.7	P	18077.3	P	5574.65	17369.5	0.320945	3.1158	3.1158	TRUE	TRUE	98910_at	D030012E24Rik	319370	RIKEN cDNA D030012E24 gene
93657_at	7680	P	2736.4	P	17484.3	P	31949.3	P	5208.2	24716.8	0.210715	4.74575	4.74575	TRUE	TRUE	93657_at	Spib	272382	Spi-B transcription factor (Spi-1/PU.1 related)
96749_f_at	39.9	A	-12.4	A	163.1	P	171.3	P	13.75	167.2	0.0822368	12.16	12.16	FALSE	TRUE	96749_f_at	9130011B11Rik	238257	RIKEN cDNA 9130011B11 gene
93127_at	74.2	A	11411.7	M	9390.8	P	19658.2	P	5742.95	14524.5	0.395397	2.5291	2.5291	FALSE	TRUE	93127_at	Phgdh	236539	3-phosphoglycerate dehydrogenase
96745_at	356.8	A	757	A	1843.6	P	1906.1	P	556.9	1874.85	0.297037	3.36658	3.36658	FALSE	TRUE	96745_at	Dlat	235339	dihydrolipoamide S-acetyltransferase (E2 component of pyruvate dehydrogenase complex)
97410_at	-274.7	P	1102.9	P	817.4	P	1860.3	P	414.1	1338.85	0.309295	3.23316	3.23316	TRUE	TRUE	97410_at	D130005A03	230125	hypothetical protein D130005A03
104257_g_at	-74.4	A	495.4	P	32083.2	P	43453	P	210.5	37768.1	0.00557349	179.421	179.421	FALSE	TRUE	104257_g_at	Pscdbp	227929	pleckstrin homology, Sec7 and coiled-coil domains, binding protein
104256_at	-28.8	A	602.1	P	8680	P	11493.5	P	286.65	10086.8	0.0284185	35.1884	35.1884	FALSE	TRUE	104256_at	Pscdbp	227929	pleckstrin homology, Sec7 and coiled-coil domains, binding protein
96737_at	580.8	A	-99.1	A	2036.4	P	4066.7	P	240.85	3051.55	0.0789271	12.6699	12.6699	FALSE	TRUE	96737_at	BC023106	223754	cDNA sequence BC023106
103308_at	1293	P	3713.4	P	7374	P	5442.7	P	2503.2	6408.35	0.390615	2.56006	2.56006	TRUE	TRUE	103308_at	C79407	217653	expressed sequence C79407
97960_at	1253.4	P	2620.3	P	2788.6	P	7854.6	P	1936.85	5321.6	0.36396	2.74755	2.74755	TRUE	TRUE	97960_at	AI427806	216825	expressed sequence AI427806
96148_at	990.4	P	1241.8	P	2807.3	P	1796.5	P	1116.1	2301.9	0.48486	2.06245	2.06245	TRUE	TRUE	96148_at	Susp1-pending	215351	SUMO-1-specific protease
93479_at	-143.5	A	312.8	A	1028.5	P	433.5	P	84.65	731	0.1158	8.63556	8.63556	FALSE	TRUE	93479_at	A930031D07Rik	213006	RIKEN cDNA A930031D07 gene
92316_f_at	479.9	A	862.7	A	18902.4	P	10830.3	P	671.3	14866.4	0.0451557	22.1456	22.1456	FALSE	TRUE	92316_f_at		207685	similar to Ig lambda-2 chain
103894_at	6178.6	P	21360.4	P	23233.2	P	51018.1	P	13769.5	37125.7	0.370889	2.69622	2.69622	TRUE	TRUE	103894_at	Shkbp1	192192	Sh3kbp1 binding protein 1
96885_at	719.2	A	466.5	A	1872.8	P	2501.9	P	592.85	2187.35	0.271036	3.68955	3.68955	FALSE	TRUE	96885_at	Stab1	192187	stabilin 1
93376_at	366.9	P	805.7	P	941.5	P	1919	P	586.3	1430.25	0.409928	2.43945	2.43945	TRUE	TRUE	93376_at	Bmp2k	140780	BMP2 inducible kinase
95468_at	1661.6	P	14142.4	P	18187.7	P	28839.3	P	7902	23513.5	0.336062	2.97564	2.97564	TRUE	TRUE	95468_at	Egln1	112405	EGL nine homolog 1 (C. elegans)
104270_at	2335.6	P	1852.4	P	4075.9	P	4956.6	P	2094	4516.25	0.463659	2.15676	2.15676	TRUE	TRUE	104270_at	Adrbk1	110355	adrenergic receptor kinase, beta 1
96069_at	5950.3	P	5014.9	P	13206.1	P	13697.7	P	5482.6	13451.9	0.407571	2.45356	2.45356	TRUE	TRUE	96069_at	Akr7a5	110198	aldo-keto reductase family 7, member A5 (aflatoxin aldehyde reductase)
97785_at	422.2	A	403.1	A	1999.8	P	1810.2	P	412.65	1905	0.216614	4.6165	4.6165	FALSE	TRUE	97785_at	D0H6S2654E	108161	DNA segment, human D6S2654E
94459_at	573.2	P	201.3	A	1384.3	P	632.8	P	387.25	1008.55	0.383967	2.60439	2.60439	FALSE	TRUE	94459_at	AI462493	107197	expressed sequence AI462493
93484_at	585.2	A	564.3	P	2670.9	P	1351.9	P	574.75	2011.4	0.285746	3.49961	3.49961	FALSE	TRUE	93484_at	9130427A09Rik	107022	RIKEN cDNA 9130427A09 gene
103299_at	233.3	A	304.5	M	5715.5	P	5910.5	P	268.9	5813	0.0462584	21.6177	21.6177	FALSE	TRUE	103299_at	AI132321	104759	expressed sequence AI132321
103413_at	4481.9	P	2618.3	P	8909.3	P	9070.2	P	3550.1	8989.75	0.394905	2.53225	2.53225	TRUE	TRUE	103413_at	Pwp1-pending	103136	nuclear phosphoprotein similar to S. cerevisiae PWP1
93241_r_at	273.9	P	480.4	P	1046.8	P	519.7	P	377.15	783.25	0.481519	2.07676	2.07676	TRUE	TRUE	93241_r_at	AI317193	102894	expressed sequence AI317193
103757_at	457.6	A	681.8	P	865.9	P	1843.5	P	569.7	1354.7	0.420536	2.37792	2.37792	FALSE	TRUE	103757_at	Mizf-pending	102423	MBD2 (methyl-CpG-binding protein)-interacting zinc finger protein
103408_at	484.1	A	835.7	A	2347.1	P	2569.6	P	659.9	2458.35	0.268432	3.72534	3.72534	FALSE	TRUE	103408_at	AI325941	101540	expressed sequence AI325941
104148_at	1478.9	A	1978.2	P	4464.5	P	5139	P	1728.55	4801.75	0.359983	2.77791	2.77791	FALSE	TRUE	104148_at	H6pd	100198	hexose-6-phosphate dehydrogenase (glucose 1-dehydrogenase)
104188_at	1068.5	P	1026.7	P	4119.4	P	1128.4	P	1047.6	2623.9	0.399253	2.50468	2.50468	TRUE	TRUE	104188_at	AI853703	99749	expressed sequence AI853703
93962_at	731.8	P	548.9	P	1838.4	P	1040	P	640.35	1439.2	0.444935	2.24752	2.24752	TRUE	TRUE	93962_at	AI848598	99734	expressed sequence AI848598
93250_r_at	7339.1	P	14818.1	P	19608.8	P	41114.1	P	11078.6	30361.5	0.36489	2.74055	2.74055	TRUE	TRUE	93250_r_at	Hmgb2	97165	high mobility group box 2
97666_r_at	-295.1	P	339.5	P	133.8	P	226.3	P	22.2	180.05	0.123299	8.11036	8.11036	TRUE	TRUE	97666_r_at	C76213	97124	expressed sequence C76213
95627_at	2346.6	P	2932.8	P	6459.5	P	8589.7	P	2639.7	7524.6	0.350809	2.85055	2.85055	TRUE	TRUE	95627_at	2310058J06Rik	97064	RIKEN cDNA 2310058J06 gene
94877_at	560.4	P	309.9	P	715.2	P	1183.9	P	435.15	949.55	0.45827	2.18212	2.18212	TRUE	TRUE	94877_at	Btbd1	83962	BTB (POZ) domain containing 1
97808_at	4600.4	P	11143.9	P	14397.9	P	18687.6	P	7872.15	16542.8	0.475867	2.10143	2.10143	TRUE	TRUE	97808_at	Sf3b1	81898	splicing factor 3b, subunit 1
94501_at	1639.1	P	1218.7	P	3876.3	P	3034	P	1428.9	3455.15	0.413557	2.41805	2.41805	TRUE	TRUE	94501_at	Sgpp1	81535	sphingosine-1-phosphate phosphatase 1
97412_at	14605.1	P	17333.4	P	28488.4	P	40696.2	P	15969.2	34592.3	0.461642	2.16618	2.16618	TRUE	TRUE	97412_at	3300001G02Rik	78372	RIKEN cDNA 3300001G02 gene
96340_at	934.9	P	859.1	P	3060.7	P	3263.5	P	897	3162.1	0.283672	3.5252	3.5252	TRUE	TRUE	96340_at	B230114J08Rik	77975	RIKEN cDNA B230114J08 gene
92718_at	732.8	P	1551.8	P	3266.5	P	3026.5	P	1142.3	3146.5	0.363038	2.75453	2.75453	TRUE	TRUE	92718_at	2310061N23Rik	76933	RIKEN cDNA 2310061N23 gene
102009_at	2644.4	P	2857.9	P	9308.3	P	11477	P	2751.15	10392.6	0.264721	3.77757	3.77757	TRUE	TRUE	102009_at	Cyfip2	76884	cytoplasmic FMR1 interacting protein 2
103689_at	284.7	A	605	A	14056	P	8654.2	P	444.85	11355.1	0.0391762	25.5257	25.5257	FALSE	TRUE	103689_at	Abcc3	76408	ATP-binding cassette, sub-family C (CFTR/MRP), member 3
95084_f_at	3154.6	P	7268.2	P	18812	P	13126.7	P	5211.4	15969.4	0.326338	3.06431	3.06431	TRUE	TRUE	95084_f_at	Grhpr	76238	glyoxylate reductase/hydroxypyruvate reductase
95580_at	1204.2	P	1353.3	P	4301	P	1057.9	P	1278.75	2679.45	0.477243	2.09537	2.09537	TRUE	TRUE	95580_at	5830417I10Rik	76022	RIKEN cDNA 5830417I10 gene
96071_at	4840.7	A	4311.7	P	8251.6	P	10812.2	P	4576.2	9531.9	0.480093	2.08293	2.08293	FALSE	TRUE	96071_at	Rps25	75617	ribosomal protein S25
97380_at	3671.2	P	4070.8	P	6816.3	P	11588.5	P	3871	9202.4	0.420651	2.37727	2.37727	TRUE	TRUE	97380_at	1700016A15Rik	75553	RIKEN cDNA 1700016A15 gene
103231_at	1028.7	P	563.2	A	3404.3	P	4615.5	P	795.95	4009.9	0.198496	5.03788	5.03788	FALSE	TRUE	103231_at	Arhh	74734	ras homolog gene family, member H
104117_at	559	P	841	P	1652	P	1804	P	700	1728	0.405093	2.46857	2.46857	TRUE	TRUE	104117_at	Wdr20	74631	WD repeat domain 20
104427_at	-111.6	A	228.1	P	1176.6	P	956.9	P	58.25	1066.75	0.0546051	18.3133	18.3133	FALSE	TRUE	104427_at	Mtmr13	74581	myotubularin related protein 13
100920_at	492.1	M	892.4	P	2103.5	P	1578	P	692.25	1840.75	0.37607	2.65908	2.65908	FALSE	TRUE	100920_at	2210039B01Rik	73644	RIKEN cDNA 2210039B01 gene
95451_at	5418.9	P	2371.4	P	18742.5	P	4762.4	P	3895.15	11752.5	0.331433	3.0172	3.0172	TRUE	TRUE	95451_at	2810405J04Rik	72722	RIKEN cDNA 2810405J04 gene
104045_at	522.9	P	1109.5	P	2307.8	P	1682.6	P	816.2	1995.2	0.409082	2.4445	2.4445	TRUE	TRUE	104045_at	2610102M01Rik	72480	RIKEN cDNA 2610102M01 gene
95544_at	513.1	P	327.1	P	5080.9	P	4446.2	P	420.1	4763.55	0.0881905	11.3391	11.3391	TRUE	TRUE	95544_at	2210403N08Rik	72296	RIKEN cDNA 2210403N08 gene
98916_at	592.5	A	624.2	P	1235.5	P	1395.4	P	608.35	1315.45	0.462465	2.16232	2.16232	FALSE	TRUE	98916_at	Ppp2r2a	71978	protein phosphatase 2 (formerly 2A), regulatory subunit B (PR 52), alpha isoform
93530_at	259.4	P	272	P	810.5	P	431.1	P	265.7	620.8	0.427996	2.33647	2.33647	TRUE	TRUE	93530_at	Cda08-pending	71927	T-cell immunomodulatory protein
96168_at	4707.8	P	5214.6	P	8214	P	12098.1	P	4961.2	10156	0.488497	2.0471	2.0471	TRUE	TRUE	96168_at	Kif23	71819	kinesin family member 23
102225_at	366.8	P	-296.3	P	997.9	P	424.3	P	35.25	711.1	0.0495711	20.173	20.173	TRUE	TRUE	102225_at	8430421H08Rik	71478	RIKEN cDNA 8430421H08 gene
97512_at	16167.8	P	16821.7	P	26592.5	P	45199.2	P	16494.8	35895.8	0.459517	2.1762	2.1762	TRUE	TRUE	97512_at	2010107E04Rik	70257	RIKEN cDNA 2010107E04 gene
102104_f_at	140.5	P	89.5	A	5625.5	P	885.1	P	115	3255.3	0.035327	28.307	28.307	FALSE	TRUE	102104_f_at	Ms4a6b	69774	membrane-spanning 4-domains, subfamily A, member 6B
98953_at	3531.4	P	6904.1	P	11596.3	P	11700.2	P	5217.75	11648.2	0.447943	2.23243	2.23243	TRUE	TRUE	98953_at	Gc20-pending	68969	translation factor sui1 homolog
97971_at	760.7	P	1706.4	P	2269	P	3249.8	P	1233.55	2759.4	0.447036	2.23696	2.23696	TRUE	TRUE	97971_at	Phkg2	68961	5phosphorylase kinase, gamma 2 (testis)
103092_at	1161	P	1850.6	P	3402.6	P	3225	P	1505.8	3313.8	0.454403	2.20069	2.20069	TRUE	TRUE	103092_at	1110032A10Rik	68729	RIKEN cDNA 1110032A10 gene
93426_at	1452.1	P	1776.7	P	5091	P	3281.9	P	1614.4	4186.45	0.385625	2.59319	2.59319	TRUE	TRUE	93426_at	1110014E10Rik	68590	RIKEN cDNA 1110014E10 gene
94009_at	418	P	2070.3	A	2002.6	P	3597.6	P	1244.15	2800.1	0.444323	2.25061	2.25061	FALSE	TRUE	94009_at	2610301I15Rik	67923	RIKEN cDNA 2610301I15 gene
93986_at	2891.8	P	2518.3	P	7798	P	5873.6	P	2705.05	6835.8	0.395718	2.52705	2.52705	TRUE	TRUE	93986_at	2410003A14Rik	67872	RIKEN cDNA 2410003A14 gene
97197_r_at	13180.8	P	9601.1	P	35928	P	45957.4	P	11391	40942.7	0.278217	3.59432	3.59432	TRUE	TRUE	97197_r_at	1300007C21Rik	67527	RIKEN cDNA 1300007C21 gene
100887_at	433.8	A	275.3	A	787.9	P	1013.1	P	354.55	900.5	0.393726	2.53984	2.53984	FALSE	TRUE	100887_at	Smc6l1	67241	SMC6 structural maintenance of chromosomes 6-like 1 (yeast)
103664_r_at	1366.7	P	764.9	P	2823.8	P	1560.3	P	1065.8	2192.05	0.486212	2.05672	2.05672	TRUE	TRUE	103664_r_at	2810452K22Rik	67236	RIKEN cDNA 2810452K22 gene
101939_at	2653.8	P	1983.4	P	4418.7	P	6053.4	P	2318.6	5236.05	0.442815	2.25828	2.25828	TRUE	TRUE	101939_at	Rnf141	67150	ring finger protein 141
99653_at	6009.3	P	23075.4	P	21576.1	P	47400.1	P	14542.4	34488.1	0.421663	2.37156	2.37156	TRUE	TRUE	99653_at	3100001N19Rik	67115	RIKEN cDNA 3100001N19 gene
104283_at	795.2	P	1499.4	P	1862.2	P	2970.4	P	1147.3	2416.3	0.474817	2.10608	2.10608	TRUE	TRUE	104283_at	4432405K22Rik	66687	RIKEN cDNA 4432405K22 gene
94554_at	98.6	A	411.6	A	731.3	P	945.5	P	255.1	838.4	0.30427	3.28655	3.28655	FALSE	TRUE	94554_at	4021401A16Rik	66682	RIKEN cDNA 4021401A16 gene
98047_at	3791.6	P	2966	P	6200.8	P	9475.3	P	3378.8	7838.05	0.431077	2.31977	2.31977	TRUE	TRUE	98047_at	5730410I19Rik	66622	RIKEN cDNA 5730410I19 gene
96640_at	5544.3	P	1050	P	15840.7	P	27875	P	3297.15	21857.8	0.150845	6.62932	6.62932	TRUE	TRUE	96640_at	3110001A13Rik	66540	RIKEN cDNA 3110001A13 gene
101380_at	1078	P	450.6	P	3101.8	P	3178.2	P	764.3	3140	0.243408	4.10833	4.10833	TRUE	TRUE	101380_at	Nudt14	66174	nudix (nucleoside diphosphate linked moiety X)-type motif 14
101912_at	74.8	A	147.5	P	32922.3	P	25546.7	P	111.15	29234.5	0.00380201	263.018	263.018	FALSE	TRUE	101912_at	1100001G20Rik	66107	RIKEN cDNA 1100001G20 gene
96605_at	35	A	3107.6	P	14652.7	P	8275.3	P	1571.3	11464	0.137064	7.29587	7.29587	FALSE	TRUE	96605_at	0610011I04Rik	66058	RIKEN cDNA 0610011I04 gene
95112_f_at	1769.1	P	1829.6	P	3719.7	P	3596.8	P	1799.35	3658.25	0.491861	2.0331	2.0331	TRUE	TRUE	95112_f_at	Ppil2	66053	peptidylprolyl isomerase (cyclophilin)-like 2
97444_at	1991.8	P	903.6	P	11144	P	19016	P	1447.7	15080	0.0960013	10.4165	10.4165	TRUE	TRUE	97444_at	Ifi30	65972	interferon gamma inducible protein 30
97885_at	4423.2	P	10280.9	P	27137	P	25662.3	P	7352.05	26399.7	0.27849	3.59079	3.59079	TRUE	TRUE	97885_at	1810009M01Rik	65963	RIKEN cDNA 1810009M01 gene
98373_at	-185.3	A	-157.1	A	3919.3	P	2029.6	P	-171.2	2974.45	-0.0575569	-17.3741	17.3741	FALSE	TRUE	98373_at	Ms4a4c	64380	membrane-spanning 4-domains, subfamily A, member 4C
97384_at	844.6	P	943.4	P	2915.8	P	2340.6	P	894	2628.2	0.340157	2.93982	2.93982	TRUE	TRUE	97384_at	Gmfg	63986	glia maturation factor, gamma
97259_at	859.9	P	534.6	P	1151.1	P	2321	P	697.25	1736.05	0.40163	2.48985	2.48985	TRUE	TRUE	97259_at	Arpp19-pending	59046	cyclic AMP phosphoprotein
101621_at	675.2	P	453.4	M	809.9	P	2500.1	P	564.3	1655	0.340967	2.93284	2.93284	FALSE	TRUE	101621_at	Mja1l-pending	57426	major allergen 1-like
94872_at	21.5	A	57.4	A	260.2	P	340.8	P	39.45	300.5	0.131281	7.61724	7.61724	FALSE	TRUE	94872_at	Asml3a-pending	57319	acid sphingomyelinase-like phosphodiesterase 3a
95081_at	1282.5	P	823.3	M	3305.8	P	1466	P	1052.9	2385.9	0.441301	2.26603	2.26603	FALSE	TRUE	95081_at	P38ip-pending	56790	transcription factor (p38 interacting protein)
95302_at	1342.6	P	1077.3	P	2991.1	P	5033.1	P	1209.95	4012.1	0.301575	3.31592	3.31592	TRUE	TRUE	95302_at	Frap1	56717	FK506 binding protein 12-rapamycin associated protein 1
92462_at	344	A	564.4	P	794.7	P	1596.1	P	454.2	1195.4	0.379956	2.63188	2.63188	FALSE	TRUE	92462_at	2003-09-06	56526	septin 6
103973_at	128.4	A	246.5	A	2216.3	P	835.9	P	187.45	1526.1	0.122829	8.14137	8.14137	FALSE	TRUE	103973_at	Kcnj1	56379	potassium inwardly-rectifying channel, subfamily J, member 1
103202_at	3979	P	1816.1	P	16794.6	P	10273.7	P	2897.55	13534.1	0.214092	4.67089	4.67089	TRUE	TRUE	103202_at	Gbp3	55932	guanylate nucleotide binding protein 3
98945_at	1488.9	P	934.9	P	2556.7	P	4043	P	1211.9	3299.85	0.367259	2.72287	2.72287	TRUE	TRUE	98945_at	Sh3glb1	54673	SH3-domain GRB2-like B1 (endophilin)
96814_r_at	-33.8	A	631.1	A	1908.9	P	3366.7	P	298.65	2637.8	0.113219	8.83241	8.83241	FALSE	TRUE	96814_r_at	DXImx46e	54644	DNA segment, Chr X, Immunex 46, expressed
96813_f_at	3951.6	P	7459.7	P	13214.1	P	13235.4	P	5705.65	13224.8	0.431437	2.31783	2.31783	TRUE	TRUE	96813_f_at	DXImx46e	54644	DNA segment, Chr X, Immunex 46, expressed
93010_at	860.8	P	1160.8	P	2082.2	P	2187.9	P	1010.8	2135.05	0.473432	2.11224	2.11224	TRUE	TRUE	93010_at	Pqbp1	54633	polyglutamine binding protein 1
102208_at	26.7	A	109.5	A	762.6	P	1097.7	P	68.1	930.15	0.073214	13.6586	13.6586	FALSE	TRUE	102208_at	Siat10	54613	sialyltransferase 10 (alpha-2,3-sialyltransferase VI)
104690_at	3929.4	P	6895.3	P	11357.4	P	10314.5	P	5412.35	10836	0.499481	2.00208	2.00208	TRUE	TRUE	104690_at	Polm	54125	polymerase (DNA directed), mu
103935_at	1681.7	A	1333.6	A	11993.5	P	20507.4	P	1507.65	16250.5	0.0927759	10.7787	10.7787	FALSE	TRUE	103935_at	Atp2a3	53313	ATPase, Ca++ transporting, ubiquitous
97165_r_at	136	A	105.4	A	333	P	346.2	P	120.7	339.6	0.355418	2.81359	2.81359	FALSE	TRUE	97165_r_at	D2Ertd93e	51842	DNA segment, Chr 2, ERATO Doi 93, expressed
96285_at	1070.5	A	2211.3	A	5710.4	P	4218.8	P	1640.9	4964.6	0.33052	3.02553	3.02553	FALSE	TRUE	96285_at	Myadm	50918	myeloid-associated differentiation marker
93699_at	1995.5	P	1095.6	P	1856.8	P	5305.4	P	1545.55	3581.1	0.431585	2.31704	2.31704	TRUE	TRUE	93699_at	Polg2	50776	polymerase (DNA directed), gamma 2, accessory subunit
93608_at	18468	P	14541	P	33996.7	P	59248.3	P	16504.5	46622.5	0.354003	2.82484	2.82484	TRUE	TRUE	93608_at	Ebi3	50498	Epstein-Barr virus induced gene 3
95537_at	84.6	A	244	P	702.9	P	726.8	P	164.3	714.85	0.229838	4.35088	4.35088	FALSE	TRUE	95537_at	Ulk2	29869	Unc-51 like kinase 2 (C. elegans)
100040_at	1285.9	P	1560.9	P	4399.7	P	2228.3	P	1423.4	3314	0.429511	2.32823	2.32823	TRUE	TRUE	100040_at	Mrpl17	27397	mitochondrial ribosomal protein L17
95536_at	5183.6	P	5907.9	P	12768.6	P	10942.6	P	5545.75	11855.6	0.467775	2.13778	2.13778	TRUE	TRUE	95536_at	Tceb3	27224	transcription elongation factor B (SIII), polypeptide 3
104239_at	289.6	A	533.6	A	2794.2	P	1539.4	P	411.6	2166.8	0.189958	5.26433	5.26433	FALSE	TRUE	104239_at	Phemx	27027	pan hematopoietic expression
98993_at	7148.2	P	10332	P	19070.4	P	18577.7	P	8740.1	18824	0.464305	2.15376	2.15376	TRUE	TRUE	98993_at	Ppp2r5c	26931	protein phosphatase 2, regulatory subunit B (B56), gamma isoform
102040_at	355.6	P	142.5	P	6773.9	P	3862.9	P	249.05	5318.4	0.046828	21.3547	21.3547	TRUE	TRUE	102040_at	Gprk6	26385	G protein-coupled receptor kinase 6
101908_s_at	127.4	A	136.1	A	486	P	5319.7	P	131.75	2902.85	0.0453864	22.033	22.033	FALSE	TRUE	101908_s_at	Ceacam2	26367	CEA-related cell adhesion molecule 2
102806_g_at	213.3	A	189.4	A	493.7	P	4218.2	P	201.35	2355.95	0.0854645	11.7008	11.7008	FALSE	TRUE	102806_g_at	Ceacam1	26365	CEA-related cell adhesion molecule 1
102805_at	13.3	A	224.8	A	799.7	P	4501	P	119.05	2650.35	0.0449186	22.2625	22.2625	FALSE	TRUE	102805_at	Ceacam1	26365	CEA-related cell adhesion molecule 1
102804_at	3199.7	P	2317.2	P	5030.5	P	11827.6	P	2758.45	8429.05	0.327255	3.05572	3.05572	TRUE	TRUE	102804_at	Ceacam1	26365	CEA-related cell adhesion molecule 1
98766_at	-48.3	A	-99.7	A	1841.4	P	4728.6	P	-74	3285	-0.0225266	-44.3919	44.3919	FALSE	TRUE	98766_at	Sh3bp5	24056	SH3-domain binding protein 5 (BTK-associated)
103522_at	368.4	P	274.7	A	1950.6	P	1224.7	P	321.55	1587.65	0.202532	4.93749	4.93749	FALSE	TRUE	103522_at	Sgcd	24052	sarcoglycan, delta (dystrophin-associated glycoprotein)
95742_at	6439.8	P	4677.8	P	20841.8	P	25662.4	P	5558.8	23252.1	0.239067	4.18294	4.18294	TRUE	TRUE	95742_at	Psmd13	23997	proteasome (prosome, macropain) 26S subunit, non-ATPase, 13
93938_at	599	P	451.2	P	1211.8	P	1329.2	P	525.1	1270.5	0.413302	2.41954	2.41954	TRUE	TRUE	93938_at	Slc30a1	22782	solute carrier family 30 (zinc transporter), member 1
93740_at	14987.8	P	45513.3	P	24706.8	P	98452.6	P	30250.5	61579.7	0.491242	2.03566	2.03566	TRUE	TRUE	93740_at	Nsep1	22608	nuclease sensitive element binding protein 1
99938_at	1460.7	P	1270.4	P	2771.7	P	3671.7	P	1365.55	3221.7	0.42386	2.35927	2.35927	TRUE	TRUE	99938_at	Xrcc1	22594	X-ray repair complementing defective repair in Chinese hamster cells 1
101458_at	1035.9	P	1105.3	P	2753.1	P	3066.6	P	1070.6	2909.85	0.367923	2.71796	2.71796	TRUE	TRUE	101458_at	Wee1	22390	wee 1 homolog (S. pombe)
96511_s_at	1931.3	P	1337.3	P	4573.6	P	3382.9	P	1634.3	3978.25	0.410809	2.43422	2.43422	TRUE	TRUE	96511_s_at	Vav1	22324	vav 1 oncogene
102322_at	7702.1	P	14645	P	28557.4	P	25107.6	P	11173.5	26832.5	0.416419	2.40143	2.40143	TRUE	TRUE	102322_at	Ugdh	22235	UDP-glucose dehydrogenase
96695_at	586.9	P	1171.7	P	1863.3	P	3694.7	P	879.3	2779	0.316409	3.16047	3.16047	TRUE	TRUE	96695_at	Ube2a	22209	ubiquitin-conjugating enzyme E2A, RAD6 homolog (S. cerevisiae)
100397_at	-246.1	A	120.8	A	1508.3	P	1911.3	P	-62.65	1709.8	-0.0366417	-27.2913	27.2913	FALSE	TRUE	100397_at	Tyrobp	22177	TYRO protein tyrosine kinase binding protein
92834_at	5806.5	P	3331	P	16048.5	P	14192.1	P	4568.75	15120.3	0.30216	3.3095	3.3095	TRUE	TRUE	92834_at	Rpl13a	22121	ribosomal protein L13a
100460_at	2032.6	P	517.7	P	2452.9	P	2906.2	P	1275.15	2679.55	0.475882	2.10136	2.10136	TRUE	TRUE	100460_at	Sh2bp1	22083	SH2 domain binding protein 1 (tetratricopeptide repeat containing)
95694_at	10077.2	P	6304.5	P	23801.4	P	12468.1	P	8190.85	18134.8	0.451666	2.21403	2.21403	TRUE	TRUE	95694_at	Top1	21969	topoisomerase (DNA) I
98561_at	615.3	A	1168.4	P	19357	P	111497	P	891.85	65426.9	0.0136312	73.3609	73.3609	FALSE	TRUE	98561_at	Tnni1	21952	troponin I, skeletal, slow 1
98318_at	16679.8	P	1464.9	P	15669.5	P	32470.3	P	9072.35	24069.9	0.376917	2.65311	2.65311	TRUE	TRUE	98318_at	Tnfsf7	21948	tumor necrosis factor (ligand) superfamily, member 7
104099_at	273.7	A	3820.4	P	7598.5	P	5348.7	P	2047.05	6473.6	0.316215	3.1624	3.1624	FALSE	TRUE	104099_at	Pglyrp	21946	peptidoglycan recognition protein
92962_at	1834.4	P	1232.4	P	3248	P	4849.9	P	1533.4	4048.95	0.378715	2.6405	2.6405	TRUE	TRUE	92962_at	Tnfrsf5	21939	tumor necrosis factor receptor superfamily, member 5
99935_at	2581.2	P	6409.9	P	17077.4	P	8446.7	P	4495.55	12762	0.352259	2.83882	2.83882	TRUE	TRUE	99935_at	Tjp1	21872	tight junction protein 1
99603_g_at	-118.3	A	1605.2	P	1316.5	P	2385.9	P	743.45	1851.2	0.401604	2.49001	2.49001	FALSE	TRUE	99603_g_at	Tieg1	21847	TGFB inducible early growth response 1
94104_at	1050.7	P	984.7	P	2187.3	P	2540.7	P	1017.7	2364	0.430499	2.32288	2.32288	TRUE	TRUE	94104_at	Tert	21752	telomerase reverse transcriptase
99920_at	502.8	P	490.9	P	1233.2	P	755.4	P	496.85	994.3	0.499698	2.00121	2.00121	TRUE	TRUE	99920_at	Terf1	21749	telomeric repeat binding factor 1
104526_at	268.2	A	302.6	A	2591	P	2487.4	P	285.4	2539.2	0.112398	8.89699	8.89699	FALSE	TRUE	104526_at	Tcfeb	21425	transcription factor EB
97995_at	765.3	P	688.9	P	2145.6	P	1990.2	P	727.1	2067.9	0.351613	2.84404	2.84404	TRUE	TRUE	97995_at	Tcf7	21414	transcription factor 7, T-cell specific
97994_at	221.2	A	572.8	A	9940.4	P	4945.5	P	397	7442.95	0.0533391	18.748	18.748	FALSE	TRUE	97994_at	Tcf7	21414	transcription factor 7, T-cell specific
100947_at	1508.3	P	847.1	P	6070.7	P	1600.4	P	1177.7	3835.55	0.307049	3.25681	3.25681	TRUE	TRUE	100947_at	Tcf20	21411	transcription factor 20
94787_at	368.6	A	437	M	1660.8	P	2951.5	P	402.8	2306.15	0.174663	5.7253	5.7253	FALSE	TRUE	94787_at	Tcf12	21406	transcription factor 12
93586_at	12037.9	P	4918.2	P	15203.6	P	25427.1	P	8478.05	20315.3	0.417322	2.39623	2.39623	TRUE	TRUE	93586_at	Syngr2	20973	synaptogyrin 2
93218_at	790.4	P	893.6	P	1029.5	P	2479.4	P	842	1754.45	0.479922	2.08367	2.08367	TRUE	TRUE	93218_at	Swap70	20947	SWAP complex protein
101465_at	273	A	75.3	P	400.7	P	509.3	P	174.15	455	0.382747	2.61269	2.61269	FALSE	TRUE	101465_at	Stat1	20846	signal transducer and activator of transcription 1
100723_f_at	1266.9	A	6082.6	P	2397.2	P	13183	P	3674.75	7790.1	0.471721	2.1199	2.1199	FALSE	TRUE	100723_f_at	Sprr2e	20759	small proline-rich protein 2E
93388_s_at	2906.1	P	1370.8	A	4073.8	P	13588.3	P	2138.45	8831.05	0.242151	4.12965	4.12965	FALSE	TRUE	93388_s_at	Spib	20727	Spi-B transcription factor (Spi-1/PU.1 related)
101631_at	840.3	P	297.7	A	1343.3	P	1000.6	P	569	1171.95	0.485516	2.05967	2.05967	FALSE	TRUE	101631_at	Sox11	20666	SRY-box containing gene 11
93804_at	3630.8	P	2001.3	P	12402.8	P	17758.6	P	2816.05	15080.7	0.186732	5.35527	5.35527	TRUE	TRUE	93804_at	Slc2a3	20527	solute carrier family 2 (facilitated glucose transporter), member 3
92292_at	489	M	553	P	789.1	P	4896.4	P	521	2842.75	0.183273	5.45633	5.45633	FALSE	TRUE	92292_at	Slc2a3	20527	solute carrier family 2 (facilitated glucose transporter), member 3
99876_at	60.6	A	1059.9	A	4021.6	P	4422.9	P	560.25	4222.25	0.13269	7.53637	7.53637	FALSE	TRUE	99876_at	Sla	20491	src-like adaptor
99847_at	1806.2	P	1199.5	P	7066.5	P	3750.6	P	1502.85	5408.55	0.277866	3.59886	3.59886	TRUE	TRUE	99847_at	Siat4a	20442	sialyltransferase 4A (beta-galactoside alpha-2,3-sialytransferase)
100131_at	-60.8	A	-35.4	A	-108.9	P	425.3	P	-48.1	158.2	-0.304046	-3.28898	3.28898	FALSE	TRUE	100131_at	Sgne1	20394	secretory granule neuroendocrine protein 1, 7B2 protein
102641_at	-256.2	A	263.1	A	4149	P	2573	P	3.45	3361	0.00102648	974.203	974.203	FALSE	TRUE	102641_at	Sfpi1	20375	SFFV proviral integration 1
103488_at	1082.7	A	873	A	3931.1	P	4337.1	P	977.85	4134.1	0.236533	4.22774	4.22774	FALSE	TRUE	103488_at	Selpl	20345	selectin, platelet (p-selectin) ligand
92870_at	1037.5	P	906.8	P	1564.2	P	2580.9	P	972.15	2072.55	0.46906	2.13192	2.13192	TRUE	TRUE	92870_at	Sel1h	20338	Sel1 (suppressor of lin-12) 1 homolog (C. elegans)
98406_at	9267.6	P	7272.5	P	20682.6	P	31306.6	P	8270.05	25994.6	0.318145	3.14322	3.14322	TRUE	TRUE	98406_at	Ccl5	20304	chemokine (C-C motif) ligand 5
94166_g_at	236.3	A	-548.8	A	28729.4	P	33189.3	P	-156.25	30959.3	-0.00504694	-198.14	198.14	FALSE	TRUE	94166_g_at	Ccl1	20290	chemokine (C-C motif) ligand 1
94165_at	487.8	A	286.7	A	3134.5	P	1784.5	P	387.25	2459.5	0.157451	6.35119	6.35119	FALSE	TRUE	94165_at	Ccl1	20290	chemokine (C-C motif) ligand 1
95670_at	316.6	M	323.1	A	519.2	P	869.3	P	319.85	694.25	0.460713	2.17055	2.17055	FALSE	TRUE	95670_at	Stmn2	20257	stathmin-like 2
101830_at	517.8	A	104.1	M	1139.7	P	1459.7	P	310.95	1299.7	0.239248	4.17977	4.17977	FALSE	TRUE	101830_at	Ryr3	20192	ryanodine receptor 3
99198_at	1421.9	P	625.4	P	2903.2	P	1926.7	P	1023.65	2414.95	0.42388	2.35916	2.35916	TRUE	TRUE	99198_at	Rpl32-ps	19952	ribosomal protein L32, pseudogene
92857_at	-74.1	A	-157.2	A	123.2	P	1025.9	P	-115.65	574.55	-0.201288	-4.96801	4.96801	FALSE	TRUE	92857_at	Rpl22	19934	ribosomal protein L22
93164_at	856.9	P	921.3	P	851.3	P	3263.8	P	889.1	2057.55	0.432116	2.31419	2.31419	TRUE	TRUE	93164_at	Rnf2	19821	ring finger protein 2
103801_at	503.2	P	1439.9	P	2163.5	P	2399.5	P	971.55	2281.5	0.425838	2.34831	2.34831	TRUE	TRUE	103801_at	Rfxank	19727	regulatory factor X-associated ankyrin-containing protein
98480_s_at	-133.1	A	-110.3	A	2394.1	P	3084.5	P	-121.7	2739.3	-0.0444274	-22.5086	22.5086	FALSE	TRUE	98480_s_at	Ren1	19701	renin 1 structural
102649_s_at	1925.4	P	538.3	P	5964.4	P	3340.6	P	1231.85	4652.5	0.264772	3.77684	3.77684	TRUE	TRUE	102649_s_at	Raet1c	19370	retinoic acid early transcript gamma
93676_at	4058.7	P	5962.2	P	13371.9	P	16967.8	P	5010.45	15169.9	0.33029	3.02764	3.02764	TRUE	TRUE	93676_at	Rad51ap1	19362	RAD51 associated protein 1
95077_at	4930	P	6027.3	P	16039.5	P	22825.3	P	5478.65	19432.4	0.281934	3.54693	3.54693	TRUE	TRUE	95077_at	Rabggtb	19352	RAB geranylgeranyl transferase, b subunit
92273_at	3253.1	P	1849.5	P	7079.4	P	7134.1	P	2551.3	7106.75	0.358997	2.78554	2.78554	TRUE	TRUE	92273_at	Ptpn18	19253	protein tyrosine phosphatase, non-receptor type 18
98424_at	392.8	A	341.8	A	805.9	P	824.7	P	367.3	815.3	0.450509	2.21971	2.21971	FALSE	TRUE	98424_at	Ptpn13	19249	protein tyrosine phosphatase, non-receptor type 13
103946_at	2244	P	2293.7	P	6461.2	P	3303.7	P	2268.85	4882.45	0.464695	2.15195	2.15195	TRUE	TRUE	103946_at	Pstpip1	19200	proline-serine-threonine phosphatase-interacting protein 1
102223_at	1471.6	P	1405.1	P	2748.3	P	3326.3	P	1438.35	3037.3	0.473562	2.11166	2.11166	TRUE	TRUE	102223_at	Ppl	19041	periplakin
94239_at	728.3	P	557.8	P	1642.2	P	1195.9	P	643.05	1419.05	0.453155	2.20675	2.20675	TRUE	TRUE	94239_at	Pnn	18949	pinin
102933_at	1308.7	A	6796.5	P	7668	P	10435.6	P	4052.6	9051.8	0.447712	2.23358	2.23358	FALSE	TRUE	102933_at	Plxna3	18846	plexin A3
97996_at	56	A	331.1	P	301.6	P	714.5	P	193.55	508.05	0.380966	2.6249	2.6249	FALSE	TRUE	97996_at	Papola	18789	poly (A) polymerase alpha
92549_at	2901.7	P	2616.3	P	11490.3	P	9744	P	2759	10617.1	0.259863	3.84819	3.84819	TRUE	TRUE	92549_at	Pkig	18769	protein kinase inhibitor, gamma
104531_at	4796.2	P	8042.6	P	13817.5	P	14235	P	6419.4	14026.2	0.45767	2.18498	2.18498	TRUE	TRUE	104531_at	Prkcd	18753	protein kinase C, delta
99510_at	1132.9	A	693.2	P	5859.8	P	9334.9	P	913.05	7597.35	0.12018	8.32085	8.32085	FALSE	TRUE	99510_at	Prkcb	18751	protein kinase C, beta
93116_at	2952.3	P	3532.1	P	6268.4	P	8668.3	P	3242.2	7468.35	0.434125	2.30348	2.30348	TRUE	TRUE	93116_at	Prkacb	18749	protein kinase, cAMP dependent, catalytic, beta
98003_at	630.3	A	381.6	A	2620.4	P	987.3	P	505.95	1803.85	0.280483	3.56527	3.56527	FALSE	TRUE	98003_at	Pirb	18733	paired-Ig-like receptor B
95784_at	80.8	A	8.6	A	732.2	P	167.7	P	44.7	449.95	0.0993444	10.066	10.066	FALSE	TRUE	95784_at	Pira1	18722	paired-Ig-like receptor A1
101926_at	5119.9	P	11570.5	P	15299.3	P	24815.7	P	8345.2	20057.5	0.416064	2.40348	2.40348	TRUE	TRUE	101926_at	Pim2	18715	proviral integration site 2
99384_at	1736.1	P	2448.6	P	2153.2	P	7211.6	P	2092.35	4682.4	0.446854	2.23787	2.23787	TRUE	TRUE	99384_at	Pim1	18712	proviral integration site 1
92637_at	5631.5	P	9711.1	P	19127.7	P	14901.4	P	7671.3	17014.5	0.450867	2.21795	2.21795	TRUE	TRUE	92637_at	Pfkl	18641	phosphofructokinase, liver, B-type
103029_at	1280.9	P	2081.3	P	7247.7	P	10731.2	P	1681.1	8989.45	0.187008	5.34736	5.34736	TRUE	TRUE	103029_at	Pdcd4	18569	programmed cell death 4
92193_r_at	842.5	P	420.4	P	3110.5	P	2437.4	P	631.45	2773.95	0.227636	4.39298	4.39298	TRUE	TRUE	92193_r_at	Pcsk5	18552	proprotein convertase subtilisin/kexin type 5
99663_g_at	11145.3	P	5758.5	P	16641.8	P	17777	P	8451.9	17209.4	0.491121	2.03616	2.03616	TRUE	TRUE	99663_g_at	Pcnt2	18541	pericentrin 2
104451_at	848.1	P	529.9	A	2584.9	P	4204.8	P	689	3394.85	0.202954	4.92721	4.92721	FALSE	TRUE	104451_at	Slc11a2	18174	solute carrier family 11 (proton-coupled divalent metal ion transporters), member 2
102980_at	347	M	440.9	A	1022.4	P	1130.4	P	393.95	1076.4	0.365988	2.73233	2.73233	FALSE	TRUE	102980_at	Nmt1	18107	N-myristoyltransferase 1
97157_at	-191.7	A	-78.3	A	89.8	P	1287.2	P	-135	688.5	-0.196078	-5.1	5.1	FALSE	TRUE	97157_at	Nkx3-1	18095	NK-3 transcription factor, locus 1 (Drosophila)
98427_s_at	3346	P	4733.1	P	10922.8	P	9391	P	4039.55	10156.9	0.397715	2.51436	2.51436	TRUE	TRUE	98427_s_at	Nfkb1	18033	nuclear factor of kappa light chain gene enhancer in B-cells 1, p105
102955_at	1597.5	P	6022.7	P	4972.2	P	13489.9	P	3810.1	9231.05	0.412748	2.42278	2.42278	TRUE	TRUE	102955_at	Nfil3	18030	nuclear factor, interleukin 3, regulated
102209_at	1468.5	P	1022.6	P	4556.8	P	9367.3	P	1245.55	6962.05	0.178906	5.58954	5.58954	TRUE	TRUE	102209_at	Nfatc1	18018	nuclear factor of activated T-cells, cytoplasmic 1
102326_at	-47	A	118.2	A	2667.3	P	1876.6	P	35.6	2271.95	0.0156694	63.8188	63.8188	FALSE	TRUE	102326_at	Ncf2	17970	neutrophil cytosolic factor 2
97763_at	9135	P	6489.5	P	13899.4	P	33644.2	P	7812.25	23771.8	0.328635	3.04289	3.04289	TRUE	TRUE	97763_at	Ncf1	17969	neutrophil cytosolic factor 1
101484_at	2165.2	A	2424.5	P	2095.5	P	9784.7	P	2294.85	5940.1	0.386332	2.58845	2.58845	FALSE	TRUE	101484_at	Nbr1	17966	neighbor of Brca1 gene 1
102108_f_at	4900.7	P	3060.1	P	13921.6	P	3708.2	P	3980.4	8814.9	0.451554	2.21458	2.21458	TRUE	TRUE	102108_f_at	Myh9	17886	myosin heavy chain IX
102779_at	7453.1	P	14584.8	P	10453.8	P	40869.8	P	11019	25661.8	0.429391	2.32888	2.32888	TRUE	TRUE	102779_at	Gadd45b	17873	growth arrest and DNA-damage-inducible 45 beta
101566_f_at	-235.9	A	-192.8	A	4514.6	P	1285.7	P	-214.35	2900.15	-0.07391	-13.53	13.53	FALSE	TRUE	101566_f_at	Mup1	17840	major urinary protein 1
101561_at	11768.4	P	31138.3	P	15563	P	81237.8	P	21453.3	48400.4	0.443247	2.25608	2.25608	TRUE	TRUE	101561_at	Mt2	17750	metallothionein 2
92473_at	94	A	927.5	A	3637.9	P	7592	P	510.75	5614.95	0.0909625	10.9935	10.9935	FALSE	TRUE	92473_at	Mknk2	17347	MAP kinase-interacting serine/threonine kinase 2
101007_at	3796.4	P	2708.8	P	20367.6	P	20177.6	P	3252.6	20272.6	0.160443	6.23274	6.23274	TRUE	TRUE	101007_at	Mknk2	17347	MAP kinase-interacting serine/threonine kinase 2
99640_at	3556.9	P	2584.7	P	6971.6	P	10018.6	P	3070.8	8495.1	0.361479	2.76641	2.76641	TRUE	TRUE	99640_at	Minpp1	17330	multiple inositol polyphosphate histidine phosphatase 1
99024_at	867.1	A	378.5	A	3044.7	P	1253.5	P	622.8	2149.1	0.289796	3.45071	3.45071	FALSE	TRUE	99024_at	Mad4	17122	Max dimerization protein 4
100468_g_at	74.6	A	291.7	P	7680.2	P	3366.1	P	183.15	5523.15	0.0331604	30.1564	30.1564	FALSE	TRUE	100468_g_at	Lyl1	17095	lymphoblastomic leukemia
100772_g_at	4608	P	6095	P	25793.6	P	21250.9	P	5351.5	23522.2	0.227508	4.39545	4.39545	TRUE	TRUE	100772_g_at	Blnk	17060	B-cell linker
100771_at	4600.4	P	6081.9	P	19124.2	P	23417	P	5341.15	21270.6	0.251105	3.9824	3.9824	TRUE	TRUE	100771_at	Blnk	17060	B-cell linker
102940_at	141.3	A	17	A	40498.5	P	22913.4	P	79.15	31706	0.00249638	400.581	400.581	FALSE	TRUE	102940_at	Ltb	16994	lymphotoxin B
102630_s_at	413	A	-31.9	A	1686.1	P	2552.8	P	190.55	2119.45	0.0899054	11.1228	11.1228	FALSE	TRUE	102630_s_at	Lta	16992	lymphotoxin A
103571_at	1150.1	P	1440.7	P	28194.8	P	24172.8	P	1295.4	26183.8	0.0494733	20.2129	20.2129	TRUE	TRUE	103571_at	Lst1	16988	leukocyte specific transcript 1
104093_at	6076.7	P	7425.5	P	16250.5	P	23083.2	P	6751.1	19666.8	0.343273	2.91313	2.91313	TRUE	TRUE	104093_at	Lsp1	16985	lymphocyte specific 1
101835_at	947.4	P	320.2	P	8986.8	P	7865.1	P	633.8	8425.95	0.07522	13.2943	13.2943	TRUE	TRUE	101835_at	Lrmp	16970	lymphoid-restricted membrane protein
98122_at	3276.9	P	4627	P	8842.6	P	7498.3	P	3951.95	8170.45	0.483688	2.06745	2.06745	TRUE	TRUE	98122_at	Lmo4	16911	LIM domain only 4
96810_at	766.9	A	494.3	A	2257.4	P	3540.8	P	630.6	2899.1	0.217516	4.59737	4.59737	FALSE	TRUE	96810_at	Lmo2	16909	LIM domain only 2
102706_i_at	129.8	A	184.7	A	321.6	P	307.9	P	157.25	314.75	0.499603	2.00159	2.00159	FALSE	TRUE	102706_i_at	Serpina3c	16625	serine (or cysteine) proteinase inhibitor, clade A, member 3C
101972_at	7544.9	P	9729.9	P	15656.3	P	35016.7	P	8637.4	25336.5	0.340907	2.93335	2.93335	TRUE	TRUE	101972_at	Kdap	16541	kidney-derived aspartic protease-like protein
102198_at	2344.3	P	1509	P	6754.8	P	4618.6	P	1926.65	5686.7	0.338799	2.9516	2.9516	TRUE	TRUE	102198_at	Kcnn4	16534	potassium intermediate/small conductance calcium-activated channel, subfamily N, member 4
94341_at	5443.3	P	3651	P	8978.3	P	12909	P	4547.15	10943.6	0.415506	2.40671	2.40671	TRUE	TRUE	94341_at	Jmj	16468	jumonji
101442_f_at	-649.8	A	32.6	A	1358.8	P	1495.1	P	-308.6	1426.95	-0.216265	-4.62395	4.62395	FALSE	TRUE	101442_f_at	Itpr5	16442	inositol 1,4,5-triphosphate receptor 5
101441_i_at	172.4	A	422	P	6962.8	P	6430.8	P	297.2	6696.8	0.0443794	22.533	22.533	FALSE	TRUE	101441_i_at	Itpr5	16442	inositol 1,4,5-triphosphate receptor 5
101123_at	3626.8	P	5740.5	P	8958.4	P	27164.9	P	4683.65	18061.7	0.259315	3.85632	3.85632	TRUE	TRUE	101123_at	Itm2b	16432	integral membrane protein 2B
100906_at	1407.7	A	2536.7	A	6790.8	P	6751.2	P	1972.2	6771	0.291272	3.43322	3.43322	FALSE	TRUE	100906_at	Itgb7	16421	integrin beta 7
104308_at	307.6	A	251.3	P	746.9	P	632.9	P	279.45	689.9	0.405059	2.46878	2.46878	FALSE	TRUE	104308_at	Itgax	16411	integrin alpha X
94764_at	1283.7	P	1328.3	P	2165.6	P	3184	P	1306	2674.8	0.488261	2.04809	2.04809	TRUE	TRUE	94764_at	Itgal	16408	integrin alpha L
102884_at	-289.7	A	456.6	A	2770.2	P	1313	P	83.45	2041.6	0.0408748	24.4649	24.4649	FALSE	TRUE	102884_at	Inpp5d	16331	inositol polyphosphate-5-phosphatase D
99030_at	327.8	A	996.8	P	2972.8	P	2991	P	662.3	2981.9	0.222107	4.50234	4.50234	FALSE	TRUE	99030_at	Il7r	16197	interleukin 7 receptor
104268_at	616	A	215.2	A	2608.8	P	891.8	P	415.6	1750.3	0.237445	4.2115	4.2115	FALSE	TRUE	104268_at	Il6ra	16194	interleukin 6 receptor, alpha
102658_at	483.2	P	476.1	P	933.2	P	1668.9	P	479.65	1301.05	0.368664	2.7125	2.7125	TRUE	TRUE	102658_at	Il1r2	16178	interleukin 1 receptor, type II
103486_at	-315.4	A	-269	A	1400.1	P	815.9	P	-292.2	1108	-0.263718	-3.79192	3.79192	FALSE	TRUE	103486_at	Il1b	16176	interleukin 1 beta
AFFX-MurIL10_at	1058.9	P	187.9	A	4003.9	P	8045.3	P	623.4	6024.6	0.103476	9.6641	9.6641	FALSE	TRUE	AFFX-MurIL10_at	Il10	16153	interleukin 10
100319_at	2090.4	P	406.6	A	8143.2	P	15006.1	P	1248.5	11574.6	0.107865	9.27085	9.27085	FALSE	TRUE	100319_at	Il10	16153	interleukin 10
93086_at	1084.4	P	4560.6	P	12388.3	P	80012.5	P	2822.5	46200.4	0.0610925	16.3686	16.3686	TRUE	TRUE	93086_at	Igk-V8	16123	immunoglobulin kappa chain variable 8 (V8)
102372_at	403	P	270.7	P	17615.5	P	7444.1	P	336.85	12529.8	0.0268839	37.197	37.197	TRUE	TRUE	102372_at	Igj	16069	immunoglobulin joining chain
93584_at	5118	P	1014.3	P	37884.3	P	44068.6	P	3066.15	40976.4	0.0748271	13.3641	13.3641	TRUE	TRUE	93584_at	Igh-6	16019	immunoglobulin heavy chain 6 (heavy chain of IgM)
93583_s_at	16274.1	P	4074.7	P	27847.8	P	90675.1	P	10174.4	59261.4	0.171687	5.82456	5.82456	TRUE	TRUE	93583_s_at	Igh-6	16019	immunoglobulin heavy chain 6 (heavy chain of IgM)
101157_at	793	P	-454.3	M	1017.7	P	-294.2	P	169.35	361.75	0.468141	2.13611	2.13611	FALSE	TRUE	101157_at	Igh-6	16019	immunoglobulin heavy chain 6 (heavy chain of IgM)
102721_at	807.8	A	626.8	A	3465.6	P	1662.1	P	717.3	2563.85	0.279775	3.57431	3.57431	FALSE	TRUE	102721_at	Igh-4	16017	immunoglobulin heavy chain 4 (serum IgG1)
102224_at	44.4	M	103.7	A	926.2	P	470.2	P	74.05	698.2	0.106058	9.42876	9.42876	FALSE	TRUE	102224_at	Igf1r	16001	insulin-like growth factor I receptor
95546_g_at	146.1	A	-400.5	A	924.4	P	6419.2	P	-127.2	3671.8	-0.0346424	-28.8664	28.8664	FALSE	TRUE	95546_g_at	Igf1	16000	insulin-like growth factor 1
101014_at	142.6	A	8.9	A	134.6	P	198.2	P	75.75	166.4	0.455228	2.1967	2.1967	FALSE	TRUE	101014_at	Ifnar2	15976	interferon (alpha and beta) receptor 2
100981_at	-14	A	252.6	M	1489.8	P	426.7	P	119.3	958.25	0.124498	8.03227	8.03227	FALSE	TRUE	100981_at	Ifit1	15957	interferon-induced protein with tetratricopeptide repeats 1
93321_at	825.7	P	473	P	3160.8	P	606.2	P	649.35	1883.5	0.344757	2.90059	2.90059	TRUE	TRUE	93321_at	Ifi203	15950	interferon activated gene 203
96418_r_at	554.4	A	529.6	A	1881.3	P	788.7	P	542	1335	0.405993	2.4631	2.4631	FALSE	TRUE	96418_r_at	Hoxb8	15416	homeo box B8
103445_at	624.5	A	492	A	2475.9	P	2815.9	P	558.25	2645.9	0.210987	4.73963	4.73963	FALSE	TRUE	103445_at	Hoxb6	15414	homeo box B6
93276_at	8125.5	P	6719.1	P	14999	P	16697	P	7422.3	15848	0.468343	2.13519	2.13519	TRUE	TRUE	93276_at	Hn1	15374	hematological and neurological expressed sequence 1
102371_at	-437.1	A	114.5	A	769	P	2021.6	P	-161.3	1395.3	-0.115602	-8.65034	8.65034	FALSE	TRUE	102371_at	Nr4a1	15370	nuclear receptor subfamily 4, group A, member 1
92568_at	162.3	P	250	A	845.1	P	309.7	P	206.15	577.4	0.357032	2.80087	2.80087	FALSE	TRUE	92568_at	Tfb2m	15278	transcription factor B2, mitochondrial
102927_s_at	2375.8	A	2907.5	P	10276.6	P	8769.2	P	2641.65	9522.9	0.2774	3.60491	3.60491	FALSE	TRUE	102927_s_at	Hdh	15194	Huntington disease gene homolog
102851_s_at	2361	P	3452.8	P	20113.5	P	13715.6	P	2906.9	16914.5	0.171858	5.81876	5.81876	TRUE	TRUE	102851_s_at	Hcph	15170	hemopoietic cell phosphatase
100549_at	504.8	P	395	A	1394.7	P	1608	P	449.9	1501.35	0.299664	3.33707	3.33707	FALSE	TRUE	100549_at	Hba-x	15126	hemoglobin X, alpha-like embryonic chain in Hba complex
102274_at	-532.5	A	208.6	A	3517.1	P	6419	P	-161.95	4968.05	-0.0325983	-30.6764	30.6764	FALSE	TRUE	102274_at	H2-Oa	15001	histocompatibility 2, O region alpha locus
102876_at	398.8	A	285.9	A	540.3	P	1046.4	P	342.35	793.35	0.431525	2.31737	2.31737	FALSE	TRUE	102876_at	Gzmg	14944	granzyme G
97525_at	768.9	A	687.1	A	3311.5	P	1825.6	P	728	2568.55	0.283428	3.52823	3.52823	FALSE	TRUE	97525_at	Gyk	14933	glycerol kinase
99597_at	3670.3	P	6871.4	P	10260.8	P	15821	P	5270.85	13040.9	0.404178	2.47416	2.47416	TRUE	TRUE	99597_at	Gnai2	14678	guanine nucleotide binding protein, alpha inhibiting 2
94192_at	367	A	5657.6	P	3209.9	P	14237.2	P	3012.3	8723.55	0.345307	2.89598	2.89598	FALSE	TRUE	94192_at	Gdap10	14546	ganglioside-induced differentiation-associated-protein 10
92696_at	-22.2	A	136.4	M	436	P	361.9	P	57.1	398.95	0.143126	6.98687	6.98687	FALSE	TRUE	92696_at	Nr6a1	14536	nuclear receptor subfamily 6, group A, member 1
104597_at	1937.8	P	464.7	P	10579.6	P	4137	P	1201.25	7358.3	0.163251	6.12554	6.12554	TRUE	TRUE	104597_at	Gbp2	14469	guanylate nucleotide binding protein 2
104678_at	229.1	A	328.1	A	2673.9	P	1839.2	P	278.6	2256.55	0.123463	8.09961	8.09961	FALSE	TRUE	104678_at	Gas7	14457	growth arrest specific 7
98530_at	487	P	2261.6	P	2485.3	P	4592.8	P	1374.3	3539.05	0.388325	2.57517	2.57517	TRUE	TRUE	98530_at	Gas5	14455	growth arrest specific 5
AFFX-GapdhMur/M32599_M_st	197.5	A	318.6	A	1286.3	P	48.2	P	258.05	667.25	0.386737	2.58574	2.58574	FALSE	TRUE	AFFX-GapdhMur/M32599_M_st	Gapd	14433	glyceraldehyde-3-phosphate dehydrogenase
AFFX-GapdhMur/M32599_3_st	1328.2	P	199.3	A	3401.8	P	853.9	P	763.75	2127.85	0.35893	2.78606	2.78606	FALSE	TRUE	AFFX-GapdhMur/M32599_3_st	Gapd	14433	glyceraldehyde-3-phosphate dehydrogenase
103061_at	80.4	A	308.4	P	2691.9	P	3484.6	P	194.4	3088.25	0.0629483	15.8861	15.8861	FALSE	TRUE	103061_at	Gad1	14415	glutamic acid decarboxylase 1
97430_at	62.2	A	5009.7	P	7341	P	9045.2	P	2535.95	8193.1	0.309523	3.23078	3.23078	FALSE	TRUE	97430_at	G6pt1	14385	glucose-6-phosphatase, transport protein 1
98441_at	938.2	P	1188.6	P	3292.7	P	1460	P	1063.4	2376.35	0.447493	2.23467	2.23467	TRUE	TRUE	98441_at	Fmr1	14265	fragile X mental retardation syndrome 1 homolog
97124_at	397.6	A	821.6	P	2333.5	P	582.4	P	609.6	1457.95	0.418121	2.39165	2.39165	FALSE	TRUE	97124_at	Fin15	14210	fibroblast growth factor inducible 15
102337_s_at	-208.9	A	-313.4	A	2341.3	P	1163.7	P	-261.15	1752.5	-0.149016	-6.7107	6.7107	FALSE	TRUE	102337_s_at	Fcgr2b	14130	Fc receptor, IgG, low affinity IIb
99397_at	1117.3	P	1210.6	P	2107.9	P	3105.9	P	1163.95	2606.9	0.446488	2.2397	2.2397	TRUE	TRUE	99397_at	Ercc2	13871	excision repair cross-complementing rodent repair deficiency, complementation group 2
101500_at	1810.2	P	965.2	A	6158.2	P	7188.5	P	1387.7	6673.35	0.207947	4.80893	4.80893	FALSE	TRUE	101500_at	Epb4.1l2	13822	erythrocyte protein band 4.1-like 2
103507_at	-128.9	A	171.6	A	1236.5	P	3351.5	P	21.35	2294	0.00930689	107.447	107.447	FALSE	TRUE	103507_at	Emr1	13733	EGF-like module containing, mucin-like, hormone receptor-like sequence 1
96930_at	2567.6	P	762.4	A	4611.4	P	7058	P	1665	5834.7	0.285362	3.50432	3.50432	FALSE	TRUE	96930_at	Ehd1	13660	EH-domain containing 1
100992_at	1150.7	P	326.2	P	2218.7	P	2411.2	P	738.45	2314.95	0.318992	3.13488	3.13488	TRUE	TRUE	100992_at	Edr1	13619	early development regulator 1 (homolog of polyhomeotic 1)
100479_at	870.3	P	840.3	P	2597.1	P	3896.1	P	855.3	3246.6	0.263445	3.79586	3.79586	TRUE	TRUE	100479_at	Dnmt3a	13435	DNA methyltransferase 3A
103809_r_at	2204	A	1807.8	A	14862.6	P	8646.6	P	2005.9	11754.6	0.170648	5.86001	5.86001	FALSE	TRUE	103809_r_at	Dncic1	13426	dynein, cytoplasmic, intermediate chain 1
100882_at	74.8	A	107.4	A	613.4	P	845	P	91.1	729.2	0.124931	8.00439	8.00439	FALSE	TRUE	100882_at	Defb1	13214	defensin beta 1
93965_r_at	1250.4	P	3860.4	P	5579.1	P	7709.3	P	2555.4	6644.2	0.384606	2.60006	2.60006	TRUE	TRUE	93965_r_at	Ddx6	13209	DEAD (Asp-Glu-Ala-Asp) box polypeptide 6
93964_s_at	1067.7	P	3855.9	P	4620.9	P	10684.8	P	2461.8	7652.85	0.321684	3.10864	3.10864	TRUE	TRUE	93964_s_at	Ddx6	13209	DEAD (Asp-Glu-Ala-Asp) box polypeptide 6
93493_at	1247.6	P	1572.2	P	3402.3	P	3299.2	P	1409.9	3350.75	0.420771	2.37659	2.37659	TRUE	TRUE	93493_at	Ddx5	13207	DEAD (Asp-Glu-Ala-Asp) box polypeptide 5
100300_at	182.7	A	194.2	A	1360.5	P	2446.1	P	188.45	1903.3	0.0990122	10.0998	10.0998	FALSE	TRUE	100300_at	Cybb	13058	cytochrome b-245, beta polypeptide
98543_at	467.6	P	3709.1	P	20629.6	P	16506.4	P	2088.35	18568	0.11247	8.89123	8.89123	TRUE	TRUE	98543_at	Ctss	13040	cathepsin S
101020_at	59.3	A	237	P	570.4	P	173.5	P	148.15	371.95	0.398306	2.51063	2.51063	FALSE	TRUE	101020_at	Ctsc	13032	cathepsin C
94004_at	1294.4	P	1266.7	P	3458.2	P	6187.3	P	1280.55	4822.75	0.265523	3.76616	3.76616	TRUE	TRUE	94004_at	Cnn2	12798	calponin 2
93274_at	4475.6	P	5500.3	P	7864.9	P	14297	P	4987.95	11081	0.450137	2.22154	2.22154	TRUE	TRUE	93274_at	Clk	12747	CDC-like kinase
96648_at	2425.9	P	2018.3	P	9824.7	P	11184.5	P	2222.1	10504.6	0.211536	4.72733	4.72733	TRUE	TRUE	96648_at	Coro1a	12721	coronin, actin binding protein 1A
101878_at	507	P	783.2	P	3967	P	3316.5	P	645.1	3641.75	0.17714	5.64525	5.64525	TRUE	TRUE	101878_at	Cd72	12517	CD72 antigen
103480_at	1891.7	P	256	A	4127.8	P	3785.3	P	1073.85	3956.55	0.271411	3.68445	3.68445	FALSE	TRUE	103480_at	Cd4	12504	CD4 antigen
102287_at	340.7	M	293.1	P	672.9	P	865.2	P	316.9	769.05	0.412067	2.42679	2.42679	FALSE	TRUE	102287_at	Cd3z	12503	CD3 antigen, zeta polypeptide
97932_f_at	2068	A	2562.6	M	6187.9	P	5512.2	P	2315.3	5850.05	0.395774	2.52669	2.52669	FALSE	TRUE	97932_f_at	Cd151	12476	CD151 antigen
94819_f_at	5041	P	11458.6	P	16868	P	16225.3	P	8249.8	16546.7	0.498578	2.0057	2.0057	TRUE	TRUE	94819_f_at	Ccni	12453	cyclin I
98478_at	791.6	P	10860.2	P	14459.7	P	26900.2	P	5825.9	20680	0.281717	3.54966	3.54966	TRUE	TRUE	98478_at	Ccng2	12452	cyclin G2
99186_at	7491.5	P	4952.6	P	12362.8	P	13882.7	P	6222.05	13122.8	0.474142	2.10907	2.10907	TRUE	TRUE	99186_at	Ccna2	12428	cyclin A2
97723_at	1469	P	516.1	P	1708.9	P	2514.5	P	992.55	2111.7	0.470024	2.12755	2.12755	TRUE	TRUE	97723_at	Cbx2	12416	chromobox homolog 2 (Drosophila Pc class)
102328_at	2134.8	P	2140.7	P	6615	P	2242.7	P	2137.75	4428.85	0.482687	2.07173	2.07173	TRUE	TRUE	102328_at	Casp8	12370	caspase 8
98436_s_at	5278.2	P	8669.5	P	12292.9	P	26576.7	P	6973.85	19434.8	0.358833	2.78681	2.78681	TRUE	TRUE	98436_s_at	Casp3	12367	caspase 3, apoptosis related cysteine protease
99813_g_at	140.5	P	72.7	A	508.3	P	486	P	106.6	497.15	0.214422	4.6637	4.6637	FALSE	TRUE	99813_g_at	Capn3	12335	calpain 3
99812_at	316.7	A	-11.2	A	1971.8	P	623	P	152.75	1297.4	0.117735	8.49362	8.49362	FALSE	TRUE	99812_at	Capn3	12335	calpain 3
101040_at	1290.5	P	2058.4	P	4186.4	P	3048.7	P	1674.45	3617.55	0.462869	2.16044	2.16044	TRUE	TRUE	101040_at	Capn2	12334	calpain 2
102799_at	288.3	P	180.5	A	818.8	P	1078.8	P	234.4	948.8	0.247049	4.04778	4.04778	FALSE	TRUE	102799_at	C4bp	12269	complement component 4 binding protein
103707_at	437.5	A	605.3	A	1308.8	P	1132.3	P	521.4	1220.55	0.427184	2.34091	2.34091	FALSE	TRUE	103707_at	C3ar1	12267	complement component 3a receptor 1
92668_at	307.5	A	-93	A	3483.6	P	2095.4	P	107.25	2789.5	0.0384478	26.0093	26.0093	FALSE	TRUE	92668_at	Btk	12229	Bruton agammaglobulinemia tyrosine kinase
101583_at	5356.5	A	3501	A	6457.1	P	11814.8	P	4428.75	9135.95	0.484761	2.06287	2.06287	FALSE	TRUE	101583_at	Btg2	12227	B-cell translocation gene 2, anti-proliferative
99841_at	329.9	A	734.4	P	2860.3	P	1629.3	P	532.15	2244.8	0.237059	4.21836	4.21836	FALSE	TRUE	99841_at	Blr1	12145	Burkitt lymphoma receptor 1
95893_at	540.4	P	398.5	P	6973.5	P	3864.8	P	469.45	5419.15	0.086628	11.5436	11.5436	TRUE	TRUE	95893_at	Blk	12143	B lymphoid kinase
92359_at	-38	A	60.7	A	1339.9	P	1199.6	P	11.35	1269.75	0.00893877	111.872	111.872	FALSE	TRUE	92359_at	Blk	12143	B lymphoid kinase
93869_s_at	2279	P	27597.9	P	30397.5	P	57714.3	P	14938.5	44055.9	0.339079	2.94916	2.94916	TRUE	TRUE	93869_s_at	Bcl2a1d	12047	B-cell leukemia/lymphoma 2 related protein A1d
102914_s_at	2531.2	P	34636.9	P	31155.4	P	70741.8	P	18584	50948.6	0.364761	2.74152	2.74152	TRUE	TRUE	102914_s_at	Bcl2a1b	12045	B-cell leukemia/lymphoma 2 related protein A1b
98869_g_at	-97	A	1401	P	2163.1	P	5311	P	652	3737.05	0.174469	5.73167	5.73167	FALSE	TRUE	98869_g_at	Bcl2	12043	B-cell leukemia/lymphoma 2
94448_at	2900	P	4138.9	P	6769.8	P	9626.6	P	3519.45	8198.2	0.429295	2.3294	2.3294	TRUE	TRUE	94448_at	Bcl10	12042	B-cell leukemia/lymphoma 10
96846_at	40.1	A	107.7	A	28574.6	P	49121.4	P	73.9	38848	0.00190229	525.683	525.683	FALSE	TRUE	96846_at	Serpinc1	11905	serine (or cysteine) proteinase inhibitor, clade C (antithrombin), member 1
101030_at	5150.5	P	2690.5	P	21954.9	P	5876.7	P	3920.5	13915.8	0.28173	3.5495	3.5495	TRUE	TRUE	101030_at	Arhb	11852	ras homolog gene family, member AB
92667_at	980.3	P	1184.9	P	2054	P	3647.1	P	1082.6	2850.55	0.379786	2.63306	2.63306	TRUE	TRUE	92667_at	Ar	11835	androgen receptor
98398_s_at	2014.2	P	1801.8	P	5685.9	P	7873.5	P	1908	6779.7	0.281428	3.5533	3.5533	TRUE	TRUE	98398_s_at	Apobec1	11810	apolipoprotein B editing complex 1
93372_at	4129.7	P	5255.7	P	11875.9	P	13843	P	4692.7	12859.5	0.364922	2.74031	2.74031	TRUE	TRUE	93372_at	Anp32a	11737	acidic (leucine-rich) nuclear phosphoprotein 32 family, member A
104390_at	3627.9	P	2618.1	P	13778.5	P	13412.8	P	3123	13595.6	0.229706	4.35339	4.35339	TRUE	TRUE	104390_at	Anp32a	11737	acidic (leucine-rich) nuclear phosphoprotein 32 family, member A
94707_s_at	-107.4	A	-45.4	A	14157.8	P	45185.6	P	-76.4	29671.7	-0.00257484	-388.373	388.373	FALSE	TRUE	94707_s_at	Amelx	11704	amelogenin X chromosome
93102_f_at	990.1	A	17642	P	10867	P	34991.1	P	9316.05	22929	0.406299	2.46124	2.46124	FALSE	TRUE	93102_f_at	Actg2	11468	actin, gamma 2, smooth muscle, enteric
92581_at	5140.2	P	1130.7	P	16721.9	P	19865.5	P	3135.45	18293.7	0.171395	5.83447	5.83447	TRUE	TRUE	92581_at	Acadm	11364	acetyl-Coenzyme A dehydrogenase, medium chain
	wt(1)		wt(2)		703(1)		703(2)
98855_r_at	308.5	A	992.3	P	894.5	P	3165.9	P	650.4	2030.2	0.320363	3.12146	3.12146	FALSE	TRUE	98855_r_at
97169_f_at	292.1	A	-27.7	A	1283.8	P	1130.4	P	132.2	1207.1	0.109519	9.13086	9.13086	FALSE	TRUE	97169_f_at
96963_s_at	627.4	P	270.1	M	1343.7	P	1407.6	P	448.75	1375.65	0.326209	3.06552	3.06552	FALSE	TRUE	96963_s_at
94749_f_at	268.3	A	173.5	A	1991.8	P	1885.2	P	220.9	1938.5	0.113954	8.77546	8.77546	FALSE	TRUE	94749_f_at
93861_f_at	892	P	1046.9	P	1610.1	P	3814.2	P	969.45	2712.15	0.357447	2.79762	2.79762	TRUE	TRUE	93861_f_at
93860_i_at	856.9	A	978.5	P	1587	P	2323.2	P	917.7	1955.1	0.469388	2.13043	2.13043	FALSE	TRUE	93860_i_at
103728_at	254.2	P	201.4	M	3176.6	P	1147.2	P	227.8	2161.9	0.10537	9.49034	9.49034	FALSE	TRUE	103728_at
103562_f_at	142.5	A	582.6	P	5373.8	P	7148.2	P	362.55	6261	0.0579061	17.2693	17.2693	FALSE	TRUE	103562_f_at
102254_f_at	-196.8	A	-414.6	A	2760.2	P	864.6	P	-305.7	1812.4	-0.168671	-5.92869	5.92869	FALSE	TRUE	102254_f_at
102156_f_at	-2.4	A	1096.2	P	40257.3	P	50695.2	P	546.9	45476.2	0.0120261	83.1528	83.1528	FALSE	TRUE	102156_f_at
